# Supplementary material for: N-[5-Methyl-2-(2-nitro­phen­yl)-4-oxo-1,3-thia­zolidin-3-yl]pyridine-3-carboxamide monohydrate
Source: Acta Crystallogr Sect E Struct Rep Online. 2011 Jan 8;67(Pt 2):o293–4. doi: 10.1107/S1600536811000481 (PMC3051725; doi:10.1107/S1600536811000481)
Supplement: Supplementary file 1 [file e-67-0o293-sup1.cif]

##############################################################################
###                                                                        ###
###        Electronic paper (Acta Crystallographica Section E)             ###
###                                                                        ###
##############################################################################
#                                                                            #
# This CIF contains the data in a paper accepted for publication in Acta     #
# Crystallographica Section E. It conforms to the requirements of Notes      #
# for Authors for Section E, and has been peer reviewed under the auspices   #
# of the IUCr Commission on Journals.                                        #
#                                                                            #
# Full details of the Crystallographic Information File format               #
# are given in the paper "The Crystallographic Information File (CIF):       #
# a New Standard Archive File for Crystallography" by S. R. Hall, F. H.      #
# Allen and I. D. Brown [Acta Cryst. (1991), A47, 655-685].                  #
#                                                                            #
# The current version of the core CIF dictionary is obtainable from          #
# ftp://ftp.iucr.org/pub/cif_core.dic. The current version number is 2.4.    #
#                                                                            #
# Software is freely available for graphical display of the structure(s) in  #
# this CIF.  For information consult the CIF home page http://www.iucr.org/  #
# cif/home.html                                                              #
#                                                                            #
# This file may be used for bona fide research purposes within the           #
# scientific community so long as proper attribution is given to the journal # 
# article from which it was obtained.                                        #
#                                                                            #
##############################################################################
                                             
data_global
_audit_creation_method     'PLATON <TABLE ACC> option'
_journal_date_recd_electronic     2010-12-02
_journal_date_accepted     2011-01-05
_journal_name_full     'Acta Crystallographica, Section E'
_journal_year     2011
_journal_volume     67
_journal_issue      2
_journal_page_first     o293
_journal_page_last     o294
_journal_paper_category     QO
_journal_coeditor_code     IM2255
_publ_contact_author_name
; Dr. Mehmet Akkurt
;
_publ_contact_author_address
; Department of Physics,
  Faculty of Sciences,
  Erciyes University,
  38039 Kayseri,
  Turkey
;
_publ_contact_author_email     akkurt@erciyes.edu.tr
_publ_contact_author_fax     '+90-352-4374933'
_publ_contact_author_phone     '+90-352-4374901 ext. 33106'
_publ_section_title
;\
<i>N</i>-[5-Methyl-2-(2-nitrophenyl)-4-oxo-1,3-thiazolidin-3-yl]pyridine-3-\
carboxamide monohydrate
;
loop_
    _publ_author_name
    _publ_author_footnote
    _publ_author_address
    'Mehmet Akkurt' .
; Department of Physics,
  Faculty of Sciences,
  Erciyes University,
  38039 Kayseri,
  Turkey
;
    '\'Ismail \,Celik' .
; Department of Physics
  Faculty of Arts and Sciences
  Cumhuriyet University
  58140 Sivas
  Turkey
;
    'Hale Demir' .
;
Department of Pharmaceutical Chemistry,
Faculty of Pharmacy,
Istanbul University,
34116 Beyazit,
Istanbul,
Turkey
;
    'Sumru \"Ozk\?ir\?iml\?i' .
;
Department of Pharmaceutical Chemistry,
Faculty of Pharmacy,
Istanbul University,
34116 Beyazit,
Istanbul,
Turkey
;
    'Orhan B\"uy\"ukg\"ung\"or' .
;
   Department of Physics
   Faculty of Arts and Sciences
   Ondokuz May\?is University
   55139 Samsun
   Turkey
;
data_I
_chemical_name_systematic
;
<i>N</i>-[5-Methyl-2-(2-nitrophenyl)-4-oxo-1,3-thiazolidin-3-yl]pyridine-3-
carboxamide monohydrate
;
_chemical_name_common     ?
_chemical_formula_moiety     'C16 H14 N4 O4 S, H2 O'
_chemical_formula_sum     'C16 H16 N4 O5 S'
_chemical_formula_structural     ?
_chemical_formula_iupac     'C16 H14 N4 O4 S, H2 O'
_chemical_formula_weight     376.40
_chemical_melting_point     ?
_symmetry_cell_setting     triclinic
_symmetry_space_group_name_H-M     'P -1'
_symmetry_space_group_name_Hall     '-P 1'
loop_
    _symmetry_equiv_pos_site_id
    _symmetry_equiv_pos_as_xyz
    1 x,y,z
    2 -x,-y,-z
_cell_length_a     8.1399(4)
_cell_length_b     8.4106(4)
_cell_length_c     15.0274(7)
_cell_angle_alpha     92.957(4)
_cell_angle_beta     104.176(4)
_cell_angle_gamma     116.792(4)
_cell_volume     874.66(8)
_cell_formula_units_Z     2
_cell_measurement_reflns_used     15771
_cell_measurement_theta_min     2.76
_cell_measurement_theta_max     28.03
_cell_measurement_temperature     296
_cell_special_details
;
;
_exptl_crystal_description     'block'
_exptl_crystal_colour     'colourless'
_exptl_crystal_size_max     0.620
_exptl_crystal_size_mid     0.550
_exptl_crystal_size_min     0.490
_exptl_crystal_size_rad     ?
_exptl_crystal_density_diffrn     1.429
_exptl_crystal_density_meas     ?
_exptl_crystal_density_method     'Not Measured'
_exptl_crystal_F_000     392
loop_
    _exptl_crystal_face_index_h
    _exptl_crystal_face_index_k
    _exptl_crystal_face_index_l
    _exptl_crystal_face_perp_dist
    -4 21 3 0.2497
    -9 -23 -2 0.2640
    3 -6 29 0.3322
    -28 1 24 0.2027
    18 -25 3 0.3465
    7 19 13 0.3283
    -13 -16 19 0.2950
    1 -9 13 0.3469
    10 9 -25 0.3600
    -28 -17 25 0.2549
    -5 -9 25 0.3395
    -24 17 3 0.2214
    10 -8 21 0.4233
    -15 24 19 0.2769
    2 -2 7 0.3837
    -7 -2 30 0.3234
    -19 14 22 0.2652
    7 -16 20 0.3459
    -4 29 25 0.2751
    5 -21 9 0.3474
    7 24 5 0.2829
    2 2 -3 0.2861
    -19 0 -13 0.4042
    -5 1 -10 0.4851
    18 -14 -13 0.2997
    11 -17 -24 0.3000
    11 -13 -8 0.3306
    5 -11 27 0.3254
    4 -8 -29 0.4362
_exptl_absorpt_coefficient_mu     0.221
_exptl_absorpt_correction_type     integration
_exptl_absorpt_process_details     '(X-RED32; Stoe & Cie, 2002)'
_exptl_absorpt_correction_T_min     0.875
_exptl_absorpt_correction_T_max     0.899
_exptl_special_details
;
;
_diffrn_ambient_temperature     296
_diffrn_radiation_type     'Mo K\a'
_diffrn_radiation_wavelength     0.71073
_diffrn_radiation_monochromator     'plane graphite'
_diffrn_measurement_device_type     'Stoe IPDS 2'
_diffrn_measurement_device     '2-circle goniometer'
_diffrn_measurement_method     '\w scans'
_diffrn_detector_area_resol_mean     6.67
_diffrn_reflns_number     11714
_diffrn_reflns_av_R_equivalents     0.0384
_diffrn_reflns_av_sigmaI/netI     0.0303
_diffrn_reflns_theta_min     2.76
_diffrn_reflns_theta_max     27.52
_diffrn_reflns_theta_full     27.52
_diffrn_measured_fraction_theta_max     0.985
_diffrn_measured_fraction_theta_full     0.985
_diffrn_reflns_limit_h_min     -10
_diffrn_reflns_limit_h_max     10
_diffrn_reflns_limit_k_min     -10
_diffrn_reflns_limit_k_max     10
_diffrn_reflns_limit_l_min     -19
_diffrn_reflns_limit_l_max     18
_diffrn_reflns_reduction_process
;
;
_refine_special_details
;
Refinement on <i>F</i>^2^ for ALL reflections except those flagged by the user
for potential systematic errors. Weighted <i>R</i>-factors <i>wR</i> and all
goodnesses of fit <i>S</i> are based on <i>F</i>^2^, conventional
<i>R</i>-factors <i>R</i> are based on <i>F</i>, with <i>F</i> set to zero for
negative <i>F</i>^2^. The observed criterion of <i>F</i>^2^ > \s(<i>F</i>^2^)
is used only for calculating -<i>R</i>-factor-obs <i>etc</i>. and is not
relevant to the choice of reflections for refinement. <i>R</i>-factors based
on <i>F</i>^2^ are statistically about twice as large as those based on
<i>F</i>, and <i>R</i>-factors based on ALL data will be even larger.
;
_reflns_number_total     3963
_reflns_number_gt     3192
_reflns_threshold_expression     I>2\s(I)
_refine_ls_structure_factor_coef     Fsqd
_refine_ls_matrix_type     full
_refine_ls_R_factor_all     0.0540
_refine_ls_R_factor_gt     0.0434
_refine_ls_wR_factor_gt     0.1154
_refine_ls_wR_factor_ref     0.1212
_refine_ls_goodness_of_fit_ref     1.040
_refine_ls_restrained_S_all     1.062
_refine_ls_number_reflns     3963
_refine_ls_number_parameters     285
_refine_ls_number_restraints     15
_refine_ls_number_constraints     ?
_refine_ls_hydrogen_treatment     mixed
_refine_ls_weighting_scheme     calc
_refine_ls_weighting_details
         'calc w=1/[\s^2^(Fo^2^)+(0.0570P)^2^+0.1358P] where P=(Fo^2^+2Fc^2^)/3'
_atom_sites_solution_hydrogens     geom
_atom_sites_solution_primary     direct
_atom_sites_solution_secondary     difmap
_refine_ls_shift/su_max     0.001
_refine_ls_shift/su_mean     0.000
_refine_diff_density_max     0.274
_refine_diff_density_min     -0.269
_refine_ls_extinction_method     'none'
_refine_ls_abs_structure_details     ?
_refine_ls_abs_structure_Flack     .
loop_
    _atom_type_symbol
    _atom_type_description
    _atom_type_scat_dispersion_real
    _atom_type_scat_dispersion_imag
    _atom_type_scat_source
    C C 0.0033 0.0016 ' International Tables Vol C Tables 4.2.6.8 and 6.1.1.4'
    H H 0.0000 0.0000 ' International Tables Vol C Tables 4.2.6.8 and 6.1.1.4'
    N N 0.0061 0.0033 ' International Tables Vol C Tables 4.2.6.8 and 6.1.1.4'
    O O 0.0106 0.0060 ' International Tables Vol C Tables 4.2.6.8 and 6.1.1.4'
    S S 0.1246 0.1234 ' International Tables Vol C Tables 4.2.6.8 and 6.1.1.4'
_computing_data_collection     'X-AREA (Stoe & Cie, 2002)'
_computing_cell_refinement     'X-AREA (Stoe & Cie, 2002)'
_computing_data_reduction     'X-RED32 (Stoe & Cie, 2002)'
_computing_structure_solution     'SIR97 (Altomare <i>et al.</i>,  1999)'
_computing_structure_refinement     'SHELXL97 (Sheldrick, 2008)'
_computing_molecular_graphics     'ORTEP-3 (Farrugia, 1997)'
_computing_publication_material     'WinGX (Farrugia, 1999)'
loop_
    _atom_site_type_symbol
    _atom_site_label
    _atom_site_fract_x
    _atom_site_fract_y
    _atom_site_fract_z
    _atom_site_U_iso_or_equiv
    _atom_site_thermal_displace_type
    _atom_site_calc_flag
    _atom_site_refinement_flags
    _atom_site_occupancy
    S S1 0.56133(7) 0.45061(8) 0.61403(3) 0.0699(2) Uani . . 1.000
    O O1 0.7192(5) 0.2528(4) 0.38302(13) 0.1562(12) Uani . . 1.000
    O O2 0.7900(2) 0.4795(3) 0.48092(11) 0.0856(6) Uani . . 1.000
    O O3A 0.7493(19) 0.5809(14) 0.8800(8) 0.091(3) Uani . . 0.531(9)
    O O4 1.1251(2) 0.84381(17) 0.77262(11) 0.0811(5) Uani . . 1.000
    N N1 0.7598(3) 0.3251(3) 0.46237(12) 0.0771(6) Uani . . 1.000
    N N2 0.84041(19) 0.50765(19) 0.76035(9) 0.0551(4) Uani . . 1.000
    N N3 1.0289(2) 0.56998(19) 0.81531(10) 0.0563(4) Uani . . 1.000
    N N4 1.6987(2) 0.9892(2) 0.90983(13) 0.0741(6) Uani . . 1.000
    C C1 0.7803(3) 0.2246(3) 0.53763(13) 0.0645(6) Uani . . 1.000
    C C2 0.7799(4) 0.0637(3) 0.5129(2) 0.0927(9) Uani . . 1.000
    C C3 0.7969(4) -0.0385(4) 0.5785(3) 0.1087(13) Uani . . 1.000
    C C4 0.8097(4) 0.0165(3) 0.6687(2) 0.0947(10) Uani . . 1.000
    C C5 0.8058(3) 0.1748(3) 0.69268(15) 0.0707(7) Uani . . 1.000
    C C6 0.7942(2) 0.2861(2) 0.62885(12) 0.0539(5) Uani . . 1.000
    C C7 0.7962(2) 0.4616(2) 0.65973(11) 0.0527(5) Uani . . 1.000
    C C8A 0.5297(5) 0.4937(9) 0.7236(2) 0.0587(13) Uani . . 0.531(9)
    C C9A 0.7153(13) 0.5370(11) 0.7958(6) 0.0610(19) Uani . . 0.531(9)
    C C10A 0.3540(12) 0.3317(16) 0.7341(6) 0.126(4) Uani . . 0.531(9)
    C C11 1.1625(3) 0.7433(2) 0.81826(12) 0.0567(5) Uani . . 1.000
    C C12 1.3603(2) 0.7956(2) 0.87999(12) 0.0529(5) Uani . . 1.000
    C C13 1.3975(3) 0.7257(3) 0.95825(13) 0.0648(6) Uani . . 1.000
    C C14 1.5852(3) 0.7867(3) 1.01129(15) 0.0738(7) Uani . . 1.000
    C C15 1.7293(3) 0.9187(3) 0.98500(15) 0.0681(6) Uani . . 1.000
    C C16 1.5163(3) 0.9272(2) 0.85835(14) 0.0679(6) Uani . . 1.000
    C C8B 0.5041(6) 0.3820(10) 0.7244(3) 0.0592(16) Uani . . 0.469(9)
    C C9B 0.7003(12) 0.4774(11) 0.7995(6) 0.0513(16) Uani . . 0.469(9)
    C C10B 0.3623(15) 0.4314(15) 0.7441(7) 0.093(3) Uani . . 0.469(9)
    O O3B 0.7218(17) 0.5168(14) 0.8810(8) 0.076(2) Uani . . 0.469(9)
    O OW1 0.0315(2) 0.3195(2) 0.93103(12) 0.0931(6) Uani . . 1.000
    H H4 0.82100 -0.05310 0.71360 0.1130 Uiso calc R 1.000
    H H7 0.89160 0.56040 0.63860 0.0630 Uiso calc R 1.000
    H H8A 0.50960 0.60000 0.72670 0.0710 Uiso calc . 0.531(9)
    H H5 0.81110 0.20840 0.75370 0.0850 Uiso calc R 1.000
    H H10B 0.33860 0.35480 0.79400 0.1890 Uiso calc . 0.531(9)
    H H10C 0.37100 0.22610 0.72940 0.1890 Uiso calc . 0.531(9)
    H H13 1.29640 0.63760 0.97530 0.0780 Uiso calc R 1.000
    H H14 1.61340 0.73910 1.06390 0.0890 Uiso calc R 1.000
    H H15 1.85600 0.96150 1.02190 0.0820 Uiso calc R 1.000
    H H16 1.49240 0.97470 0.80510 0.0810 Uiso calc R 1.000
    H H10A 0.24130 0.31160 0.68570 0.1890 Uiso calc . 0.531(9)
    H HN1 1.048(3) 0.499(2) 0.8508(13) 0.062(5) Uiso . . 1.000
    H H2 0.76800 0.02530 0.45140 0.1110 Uiso calc R 1.000
    H H3 0.79980 -0.14520 0.56220 0.1300 Uiso calc R 1.000
    H H8B 0.45250 0.25050 0.71860 0.0710 Uiso calc . 0.469(9)
    H H10D 0.24250 0.36760 0.69470 0.1400 Uiso calc . 0.469(9)
    H H10E 0.41040 0.55960 0.74800 0.1400 Uiso calc . 0.469(9)
    H H10F 0.34190 0.39900 0.80230 0.1400 Uiso calc . 0.469(9)
    H HW1 0.078(4) 0.355(4) 0.9872(13) 0.120(11) Uiso . . 1.000
    H HW2 -0.068(3) 0.230(3) 0.924(2) 0.126(11) Uiso . . 1.000
loop_
    _atom_site_aniso_label
    _atom_site_aniso_U_11
    _atom_site_aniso_U_22
    _atom_site_aniso_U_33
    _atom_site_aniso_U_12
    _atom_site_aniso_U_13
    _atom_site_aniso_U_23
    S1 0.0665(3) 0.1068(4) 0.0450(2) 0.0532(3) 0.0084(2) 0.0109(2)
    O1 0.245(3) 0.159(2) 0.0532(10) 0.088(2) 0.0453(15) 0.0094(12)
    O2 0.0975(11) 0.1172(13) 0.0581(8) 0.0619(10) 0.0255(8) 0.0329(9)
    O3A 0.103(6) 0.130(7) 0.046(3) 0.069(5) 0.009(3) -0.007(4)
    O4 0.0813(9) 0.0583(7) 0.0893(10) 0.0317(7) 0.0032(8) 0.0239(7)
    N1 0.0713(10) 0.1071(14) 0.0478(9) 0.0377(10) 0.0208(8) 0.0090(9)
    N2 0.0463(7) 0.0679(8) 0.0414(7) 0.0231(6) 0.0062(5) 0.0082(6)
    N3 0.0466(7) 0.0540(7) 0.0549(8) 0.0182(6) 0.0038(6) 0.0145(6)
    N4 0.0560(9) 0.0652(9) 0.0838(12) 0.0139(7) 0.0225(8) 0.0155(8)
    C1 0.0540(9) 0.0745(11) 0.0580(10) 0.0266(8) 0.0150(8) 0.0051(8)
    C2 0.0887(16) 0.0873(15) 0.0903(17) 0.0380(13) 0.0218(13) -0.0130(13)
    C3 0.114(2) 0.0742(15) 0.131(3) 0.0498(15) 0.0206(19) -0.0047(16)
    C4 0.0990(18) 0.0634(12) 0.107(2) 0.0358(12) 0.0121(15) 0.0204(12)
    C5 0.0716(12) 0.0611(10) 0.0665(12) 0.0247(9) 0.0125(9) 0.0166(9)
    C6 0.0446(8) 0.0596(9) 0.0512(9) 0.0209(7) 0.0117(7) 0.0111(7)
    C7 0.0508(8) 0.0626(9) 0.0425(8) 0.0253(7) 0.0131(6) 0.0155(7)
    C8A 0.061(2) 0.071(3) 0.0513(18) 0.038(2) 0.0153(15) 0.0157(17)
    C9A 0.070(3) 0.069(4) 0.051(3) 0.041(3) 0.014(2) 0.012(3)
    C10A 0.066(4) 0.190(9) 0.077(5) 0.021(5) 0.019(3) 0.056(6)
    C11 0.0582(9) 0.0502(8) 0.0557(9) 0.0233(7) 0.0124(8) 0.0097(7)
    C12 0.0519(8) 0.0440(7) 0.0542(9) 0.0174(6) 0.0135(7) 0.0069(6)
    C13 0.0504(9) 0.0669(10) 0.0607(10) 0.0152(8) 0.0138(8) 0.0192(8)
    C14 0.0571(10) 0.0843(13) 0.0658(11) 0.0242(9) 0.0118(9) 0.0250(10)
    C15 0.0485(9) 0.0713(11) 0.0739(12) 0.0220(8) 0.0151(9) 0.0082(9)
    C16 0.0628(11) 0.0543(9) 0.0709(12) 0.0160(8) 0.0168(9) 0.0182(8)
    C8B 0.051(2) 0.071(4) 0.053(2) 0.027(2) 0.0144(16) 0.017(2)
    C9B 0.050(2) 0.065(4) 0.039(2) 0.027(3) 0.0129(16) 0.018(3)
    C10B 0.080(5) 0.150(8) 0.073(3) 0.071(6) 0.031(3) 0.021(5)
    O3B 0.060(2) 0.113(6) 0.043(3) 0.031(4) 0.0160(18) 0.015(4)
    OW1 0.0800(10) 0.0681(9) 0.0728(10) 0.0017(8) -0.0099(8) 0.0323(8)
_geom_special_details
;
Bond distances, angles <i>etc</i>. have been calculated using the rounded
fractional coordinates. All su's are estimated from the variances of the
(full) variance-covariance matrix. The cell e.s.d.'s are taken into account in
the estimation of distances, angles and torsion angles
;
loop_
    _geom_bond_atom_site_label_1
    _geom_bond_atom_site_label_2
    _geom_bond_site_symmetry_1
    _geom_bond_site_symmetry_2
    _geom_bond_distance
    _geom_bond_publ_flag
    S1 C7 . . 1.8238(19) no
    S1 C8A . . 1.772(4) no
    S1 C8B . . 1.880(5) no
    O1 N1 . . 1.205(3) no
    O2 N1 . . 1.211(3) no
    O3A C9A . . 1.226(14) no
    O3B C9B . . 1.201(15) no
    O4 C11 . . 1.211(2) no
    OW1 HW1 . . 0.813(19) no
    OW1 HW2 . . 0.80(2) no
    N1 C1 . . 1.468(3) no
    N2 N3 . . 1.386(2) no
    N2 C7 . . 1.454(2) no
    N2 C9A . . 1.364(11) no
    N2 C9B . . 1.339(10) no
    N3 C11 . . 1.360(2) no
    N4 C16 . . 1.331(3) no
    N4 C15 . . 1.324(3) no
    N3 HN1 . . 0.861(18) no
    C1 C6 . . 1.399(3) no
    C1 C2 . . 1.383(4) no
    C2 C3 . . 1.363(5) no
    C3 C4 . . 1.373(5) no
    C4 C5 . . 1.378(4) no
    C5 C6 . . 1.390(3) no
    C6 C7 . . 1.516(2) no
    C8A C9A . . 1.501(11) no
    C8A C10A . . 1.518(14) no
    C8B C10B . . 1.476(15) no
    C8B C9B . . 1.529(11) no
    C11 C12 . . 1.495(3) no
    C12 C16 . . 1.384(3) no
    C12 C13 . . 1.370(3) no
    C13 C14 . . 1.374(4) no
    C14 C15 . . 1.365(3) no
    C2 H2 . . 0.9300 no
    C3 H3 . . 0.9300 no
    C4 H4 . . 0.9300 no
    C5 H5 . . 0.9300 no
    C7 H7 . . 0.9800 no
    C8A H8A . . 0.9800 no
    C8B H8B . . 0.9800 no
    C10A H10B . . 0.9600 no
    C10A H10C . . 0.9600 no
    C10A H10A . . 0.9600 no
    C10B H10F . . 0.9600 no
    C10B H10E . . 0.9600 no
    C10B H10D . . 0.9600 no
    C13 H13 . . 0.9300 no
    C14 H14 . . 0.9300 no
    C15 H15 . . 0.9300 no
    C16 H16 . . 0.9300 no
loop_
    _geom_contact_atom_site_label_1
    _geom_contact_atom_site_label_2
    _geom_contact_distance
    _geom_contact_site_symmetry_1
    _geom_contact_site_symmetry_2
    _geom_contact_publ_flag
    S1 O2 2.999(2) . . no
    S1 N1 3.466(2) . . no
    S1 S1 3.5774(7) . 2_666 no
    S1 O2 3.188(2) . 2_666 no
    O1 O4 3.150(4) . 2_766 no
    O1 C11 3.389(3) . 2_766 no
    OW1 C13 3.286(3) . 1_455 no
    OW1 N4 2.803(2) . 1_345 no
    OW1 O3A 2.806(12) . 2_667 no
    OW1 N3 2.804(2) . 1_455 no
    OW1 O3B 2.870(12) . 2_667 no
    O2 C7 2.688(2) . . no
    O2 S1 3.188(2) . 2_666 no
    O2 N1 3.123(3) . 2_766 no
    O2 S1 2.999(2) . . no
    O2 O2 3.177(3) . 2_766 no
    O2 C1 3.348(3) . 2_766 no
    O3A C15 3.266(13) . 1_455 no
    O3A C11 3.400(16) . . no
    O3A C14 3.420(15) . 1_455 no
    O3A OW1 2.806(12) . 2_667 no
    O3A N3 2.720(16) . . no
    O3B OW1 2.870(12) . 2_667 no
    O3B C13 3.288(11) . 2_767 no
    O3B N3 2.769(15) . . no
    O4 C7 3.136(2) . . no
    O4 C9A 3.288(10) . . no
    O4 O1 3.150(4) . 2_766 no
    O4 N2 2.689(2) . . no
    O1 H10E 2.8800 . 2_666 no
    O1 H8A 2.9200 . 2_666 no
    O1 H2 2.3600 . . no
    OW1 H5 2.6600 . 1_455 no
    OW1 H13 2.4800 . 1_455 no
    OW1 HN1 1.958(17) . 1_455 no
    O2 H7 2.2600 . . no
    O3A H10B 2.8900 . . no
    O3A H13 2.9000 . 2_767 no
    O3A HW1 2.02(2) . 2_667 no
    O3B H10F 2.7000 . . no
    O3B HN1 2.87(3) . . no
    O3B H13 2.5800 . 2_767 no
    O3B HW1 2.09(3) . 2_667 no
    O4 H7 2.6300 . . no
    O4 H16 2.5800 . . no
    N1 S1 3.466(2) . . no
    N1 O2 3.123(3) . 2_766 no
    N2 O4 2.689(2) . . no
    N3 O3B 2.769(15) . . no
    N3 OW1 2.804(2) . 1_655 no
    N3 O3A 2.720(16) . . no
    N3 C5 3.167(3) . . no
    N4 OW1 2.803(2) . 1_765 no
    N1 H7 2.8700 . . no
    N2 H5 2.4100 . . no
    N3 H13 2.6500 . . no
    N3 H5 2.7000 . . no
    N4 HW2 2.01(2) . 1_765 no
    C1 O2 3.348(3) . 2_766 no
    C5 C9B 3.466(10) . . no
    C5 N3 3.167(3) . . no
    C7 O2 2.688(2) . . no
    C7 O4 3.136(2) . . no
    C9A O4 3.288(10) . . no
    C9B C5 3.466(10) . . no
    C11 O3A 3.400(16) . . no
    C11 O1 3.389(3) . 2_766 no
    C12 C14 3.586(3) . 2_877 no
    C12 C15 3.496(3) . 2_877 no
    C13 O3B 3.288(11) . 2_767 no
    C13 OW1 3.286(3) . 1_655 no
    C14 C12 3.586(3) . 2_877 no
    C14 C16 3.523(3) . 2_877 no
    C14 O3A 3.420(15) . 1_655 no
    C15 C12 3.496(3) . 2_877 no
    C15 O3A 3.266(13) . 1_655 no
    C16 C14 3.523(3) . 2_877 no
    C5 HN1 3.026(17) . . no
    C9B H5 2.9000 . . no
    C10A H14 3.0900 . 2_767 no
    C11 H7 2.8500 . . no
    C12 H10E 2.9600 . 1_655 no
    C13 HN1 2.62(2) . . no
    C15 H15 3.0900 . 2_977 no
    C15 HW2 2.74(2) . 1_765 no
    C16 H10E 3.0700 . 1_655 no
    C16 HW2 3.04(3) . 1_765 no
    HN1 OW1 1.958(17) . 1_655 no
    HN1 C5 3.026(17) . . no
    HN1 H5 2.4100 . . no
    HN1 HW1 2.45(3) . 1_655 no
    HN1 HW2 2.46(3) . 1_655 no
    HN1 O3B 2.87(3) . . no
    HN1 H13 2.1800 . . no
    HN1 C13 2.62(2) . . no
    H2 O1 2.3600 . . no
    HW1 H13 2.2900 . 1_455 no
    HW1 O3B 2.09(2) . 2_667 no
    HW1 O3A 2.02(2) . 2_667 no
    HW1 HN1 2.45(3) . 1_455 no
    HW2 C16 3.04(3) . 1_345 no
    HW2 N4 2.01(2) . 1_345 no
    HW2 C15 2.74(2) . 1_345 no
    HW2 H5 2.4700 . 1_455 no
    HW2 HN1 2.46(3) . 1_455 no
    H5 HN1 2.4100 . . no
    H5 HW2 2.4700 . 1_655 no
    H5 OW1 2.6600 . 1_655 no
    H5 N2 2.4100 . . no
    H5 C9B 2.9000 . . no
    H5 N3 2.7000 . . no
    H7 O2 2.2600 . . no
    H7 O4 2.6300 . . no
    H7 C11 2.8500 . . no
    H7 N1 2.8700 . . no
    H8A O1 2.9200 . 2_666 no
    H10B O3A 2.8900 . . no
    H10B H14 2.3200 . 2_767 no
    H10E C12 2.9600 . 1_455 no
    H10E O1 2.8800 . 2_666 no
    H10E C16 3.0700 . 1_455 no
    H10F H14 2.4100 . 2_767 no
    H10F O3B 2.7000 . . no
    H13 OW1 2.4800 . 1_655 no
    H13 N3 2.6500 . . no
    H13 HN1 2.1800 . . no
    H13 HW1 2.2900 . 1_655 no
    H13 O3A 2.9000 . 2_767 no
    H13 O3B 2.5800 . 2_767 no
    H14 C10A 3.0900 . 2_767 no
    H14 H10B 2.3200 . 2_767 no
    H14 H10F 2.4100 . 2_767 no
    H15 C15 3.0900 . 2_977 no
    H15 H15 2.4000 . 2_977 no
    H16 O4 2.5800 . . no
loop_
    _geom_angle_atom_site_label_1
    _geom_angle_atom_site_label_2
    _geom_angle_atom_site_label_3
    _geom_angle_site_symmetry_1
    _geom_angle_site_symmetry_2
    _geom_angle_site_symmetry_3
    _geom_angle
    _geom_angle_publ_flag
    C7 S1 C8A . . . 96.72(17) no
    C7 S1 C8B . . . 89.56(19) no
    HW1 OW1 HW2 . . . 105(3) no
    O1 N1 C1 . . . 118.6(2) no
    O2 N1 C1 . . . 120.00(17) no
    O1 N1 O2 . . . 121.4(2) no
    N3 N2 C9A . . . 119.9(4) no
    N3 N2 C9B . . . 120.7(4) no
    N3 N2 C7 . . . 118.23(15) no
    C7 N2 C9B . . . 120.9(4) no
    C7 N2 C9A . . . 119.4(4) no
    N2 N3 C11 . . . 118.67(16) no
    C15 N4 C16 . . . 117.28(18) no
    C11 N3 HN1 . . . 124.9(14) no
    N2 N3 HN1 . . . 115.9(14) no
    N1 C1 C2 . . . 116.4(2) no
    N1 C1 C6 . . . 121.7(2) no
    C2 C1 C6 . . . 121.9(2) no
    C1 C2 C3 . . . 120.1(3) no
    C2 C3 C4 . . . 119.8(3) no
    C3 C4 C5 . . . 120.0(3) no
    C4 C5 C6 . . . 122.3(2) no
    C5 C6 C7 . . . 120.07(16) no
    C1 C6 C7 . . . 124.04(16) no
    C1 C6 C5 . . . 115.89(18) no
    N2 C7 C6 . . . 113.13(13) no
    S1 C7 N2 . . . 103.61(12) no
    S1 C7 C6 . . . 112.56(12) no
    C9A C8A C10A . . . 114.1(6) no
    S1 C8A C9A . . . 106.0(5) no
    S1 C8A C10A . . . 109.8(5) no
    C9B C8B C10B . . . 113.3(7) no
    S1 C8B C10B . . . 112.3(5) no
    S1 C8B C9B . . . 104.0(5) no
    N2 C9A C8A . . . 113.7(6) no
    O3A C9A C8A . . . 124.5(12) no
    O3A C9A N2 . . . 121.6(11) no
    O3B C9B C8B . . . 124.1(11) no
    N2 C9B C8B . . . 109.7(6) no
    O3B C9B N2 . . . 126.2(11) no
    O4 C11 N3 . . . 122.8(2) no
    N3 C11 C12 . . . 113.92(16) no
    O4 C11 C12 . . . 123.26(16) no
    C11 C12 C16 . . . 117.92(16) no
    C13 C12 C16 . . . 117.71(19) no
    C11 C12 C13 . . . 124.34(17) no
    C12 C13 C14 . . . 119.5(2) no
    C13 C14 C15 . . . 118.5(2) no
    N4 C15 C14 . . . 123.6(2) no
    N4 C16 C12 . . . 123.38(17) no
    C3 C2 H2 . . . 120.00 no
    C1 C2 H2 . . . 120.00 no
    C2 C3 H3 . . . 120.00 no
    C4 C3 H3 . . . 120.00 no
    C3 C4 H4 . . . 120.00 no
    C5 C4 H4 . . . 120.00 no
    C6 C5 H5 . . . 119.00 no
    C4 C5 H5 . . . 119.00 no
    N2 C7 H7 . . . 109.00 no
    C6 C7 H7 . . . 109.00 no
    S1 C7 H7 . . . 109.00 no
    S1 C8A H8A . . . 109.00 no
    C10A C8A H8A . . . 109.00 no
    C9A C8A H8A . . . 109.00 no
    C9B C8B H8B . . . 109.00 no
    C10B C8B H8B . . . 109.00 no
    S1 C8B H8B . . . 109.00 no
    H10A C10A H10B . . . 109.00 no
    C8A C10A H10C . . . 109.00 no
    C8A C10A H10B . . . 110.00 no
    H10A C10A H10C . . . 109.00 no
    H10B C10A H10C . . . 109.00 no
    C8A C10A H10A . . . 110.00 no
    C8B C10B H10D . . . 109.00 no
    C8B C10B H10E . . . 109.00 no
    H10D C10B H10F . . . 110.00 no
    H10D C10B H10E . . . 109.00 no
    H10E C10B H10F . . . 110.00 no
    C8B C10B H10F . . . 109.00 no
    C14 C13 H13 . . . 120.00 no
    C12 C13 H13 . . . 120.00 no
    C13 C14 H14 . . . 121.00 no
    C15 C14 H14 . . . 121.00 no
    N4 C15 H15 . . . 118.00 no
    C14 C15 H15 . . . 118.00 no
    N4 C16 H16 . . . 118.00 no
    C12 C16 H16 . . . 118.00 no
loop_
    _geom_torsion_atom_site_label_1
    _geom_torsion_atom_site_label_2
    _geom_torsion_atom_site_label_3
    _geom_torsion_atom_site_label_4
    _geom_torsion_site_symmetry_1
    _geom_torsion_site_symmetry_2
    _geom_torsion_site_symmetry_3
    _geom_torsion_site_symmetry_4
    _geom_torsion
    _geom_torsion_publ_flag
    C8A S1 C7 C6 . . . . 120.0(2) no
    C7 S1 C8A C10A . . . . -117.5(5) no
    C7 S1 C8A C9A . . . . 6.1(5) no
    C8A S1 C7 N2 . . . . -2.6(2) no
    O1 N1 C1 C6 . . . . -168.9(3) no
    O1 N1 C1 C2 . . . . 9.5(4) no
    O2 N1 C1 C2 . . . . -168.0(3) no
    O2 N1 C1 C6 . . . . 13.7(4) no
    C9A N2 N3 C11 . . . . -86.1(5) no
    N3 N2 C7 S1 . . . . -164.40(12) no
    C7 N2 N3 C11 . . . . 75.9(2) no
    C9A N2 C7 C6 . . . . -124.5(4) no
    C9A N2 C7 S1 . . . . -2.3(4) no
    N3 N2 C7 C6 . . . . 73.41(19) no
    C7 N2 C9A C8A . . . . 7.4(8) no
    N3 N2 C9A O3A . . . . -16.3(11) no
    C7 N2 C9A O3A . . . . -178.0(8) no
    N3 N2 C9A C8A . . . . 169.1(4) no
    N2 N3 C11 C12 . . . . 179.78(15) no
    N2 N3 C11 O4 . . . . -2.4(3) no
    C16 N4 C15 C14 . . . . 0.6(3) no
    C15 N4 C16 C12 . . . . 0.4(3) no
    N1 C1 C6 C5 . . . . 177.7(2) no
    N1 C1 C6 C7 . . . . -2.1(3) no
    C6 C1 C2 C3 . . . . -1.2(5) no
    C2 C1 C6 C5 . . . . -0.6(4) no
    N1 C1 C2 C3 . . . . -179.5(3) no
    C2 C1 C6 C7 . . . . 179.7(2) no
    C1 C2 C3 C4 . . . . 1.6(5) no
    C2 C3 C4 C5 . . . . -0.2(5) no
    C3 C4 C5 C6 . . . . -1.7(5) no
    C4 C5 C6 C1 . . . . 2.0(4) no
    C4 C5 C6 C7 . . . . -178.2(2) no
    C5 C6 C7 N2 . . . . 8.9(3) no
    C1 C6 C7 S1 . . . . 71.6(2) no
    C5 C6 C7 S1 . . . . -108.16(19) no
    C1 C6 C7 N2 . . . . -171.39(19) no
    C10A C8A C9A N2 . . . . 112.4(7) no
    S1 C8A C9A N2 . . . . -8.5(7) no
    C10A C8A C9A O3A . . . . -62.0(12) no
    S1 C8A C9A O3A . . . . 177.1(9) no
    N3 C11 C12 C13 . . . . -30.2(3) no
    O4 C11 C12 C13 . . . . 152.0(2) no
    O4 C11 C12 C16 . . . . -26.0(3) no
    N3 C11 C12 C16 . . . . 151.82(18) no
    C16 C12 C13 C14 . . . . -0.4(3) no
    C11 C12 C16 N4 . . . . 177.67(18) no
    C11 C12 C13 C14 . . . . -178.5(2) no
    C13 C12 C16 N4 . . . . -0.5(3) no
    C12 C13 C14 C15 . . . . 1.3(3) no
    C13 C14 C15 N4 . . . . -1.4(4) no
loop_
    _geom_hbond_atom_site_label_D
    _geom_hbond_atom_site_label_H
    _geom_hbond_atom_site_label_A
    _geom_hbond_site_symmetry_A
    _geom_hbond_distance_DH
    _geom_hbond_distance_HA
    _geom_hbond_distance_DA
    _geom_hbond_angle_DHA
    _geom_hbond_publ_flag
    N3 HN1 OW1 1_655 0.86(2) 1.96(2) 2.804(2) 167(2) yes
    OW1 HW1 O3A 2_667 0.81(2) 2.02(2) 2.8060(10)
                                               163(4) yes
    OW1 HW2 N4 1_345 0.80(2) 2.01(2) 2.803(2) 173(3) yes
    C5 H5 N2 . 0.9300 2.4100 2.794(3) 104.00 no
    C7 H7 O2 . 0.9800 2.2600 2.688(2) 105.00 no
    C13 H13 OW1 1_655 0.9300 2.4800 3.286(3) 145.00 no
