# Supplementary material for: N-[5-Methyl-2-(2-nitro­phen­yl)-4-oxo-1,3-thia­zolidin-3-yl]pyridine-3-carboxamide monohydrate
Source: Acta Crystallogr Sect E Struct Rep Online. 2011 Jan 8;67(Pt 2):o293–4. doi: 10.1107/S1600536811000481 (PMC3051725; doi:10.1107/S1600536811000481)
Supplement: Supplementary file 2 [file e-67-0o293-Isup2.hkl]

# 
# h,k,l, Fc-squared, Fo-squared, sigma(Fo-squared) and status flag 
# 
data_I
_shelx_title ' 4F' 
_shelx_refln_list_code          4 
_shelx_F_calc_maximum       99.28 
_exptl_crystal_F_000       392.00 
_reflns_d_resolution_high  0.7690 
 
loop_ 
 _symmetry_equiv_pos_as_xyz 
 'x, y, z' 
 '-x, -y, -z' 
 
_cell_length_a     8.1399 
_cell_length_b     8.4106 
_cell_length_c    15.0274 
_cell_angle_alpha  92.957 
_cell_angle_beta  104.176 
_cell_angle_gamma 116.792 
 
_shelx_F_squared_multiplier     1.000 
 
loop_ 
 _refln_index_h 
 _refln_index_k 
 _refln_index_l 
 _refln_F_squared_calc 
 _refln_F_squared_meas 
 _refln_F_squared_sigma 
 _refln_observed_status 
   1   0   0      228.28      246.44      2.43 o 
   2   0   0     3749.42     3514.35    226.91 o 
   3   0   0      844.73      863.46      2.74 o 
   4   0   0      397.20      392.25     14.74 o 
   5   0   0      261.07      271.04      4.14 o 
   6   0   0        0.01        0.29      0.70 o 
   7   0   0        2.44        2.56      0.63 o 
   8   0   0        5.04        5.64      0.57 o 
   9   0   0        0.04        0.59      1.22 o 
  -9   1   0        0.81        1.52      0.61 o 
  -8   1   0       31.40       34.76      2.37 o 
  -7   1   0       21.20       21.20      1.63 o 
  -6   1   0        7.84        9.07      0.61 o 
  -5   1   0       60.99       63.56      0.97 o 
  -4   1   0      137.69      135.30      4.78 o 
  -3   1   0       73.85       87.87      2.96 o 
  -2   1   0     2209.15     2296.06     44.11 o 
  -1   1   0     3437.72     3373.10    145.28 o 
   0   1   0     2725.57     2873.00     22.14 o 
   1   1   0     4167.87     3730.25    179.94 o 
   2   1   0        5.04        2.56      0.56 o 
   3   1   0      105.00      116.27      1.31 o 
   4   1   0      386.35      378.42     11.99 o 
   5   1   0       87.44       94.01      0.78 o 
   6   1   0       27.79       27.28      0.66 o 
   7   1   0        4.72        4.79      0.44 o 
   8   1   0        0.00        0.16      0.57 o 
  -9   2   0        0.39        0.26      0.65 o 
  -8   2   0       13.03       16.37      2.35 o 
  -7   2   0       97.93      102.56      8.43 o 
  -6   2   0        6.43        4.00      0.71 o 
  -5   2   0       79.43       71.33      2.79 o 
  -4   2   0       65.15       74.39      1.13 o 
  -3   2   0      397.33      399.50      3.96 o 
  -2   2   0      836.50      862.02      9.87 o 
  -1   2   0      165.29      171.11      1.19 o 
   0   2   0     1352.31     1373.71      3.29 o 
   1   2   0       74.26       63.27      0.73 o 
   2   2   0       52.61       64.69     14.07 o 
   3   2   0       61.23       62.99      1.75 o 
   4   2   0      302.98      293.20      7.07 o 
   5   2   0      201.19      187.14      2.60 o 
   6   2   0       11.28       10.35      0.63 o 
   7   2   0        7.67        8.18      0.66 o 
  -9   3   0        0.00       -0.29      0.55 o 
  -8   3   0        9.18       11.58      0.66 o 
  -7   3   0      117.44      119.11      9.99 o 
  -6   3   0       19.83       18.19      0.91 o 
  -5   3   0      252.07      264.03     10.72 o 
  -4   3   0      522.42      532.74      4.46 o 
  -3   3   0       94.11      106.18      0.80 o 
  -1   3   0     1347.72     1327.72      6.81 o 
   0   3   0      362.21      382.38      3.35 o 
   1   3   0      214.13      221.11      3.12 o 
   2   3   0        0.02        0.63      0.51 o 
   3   3   0      399.88      389.98      6.64 o 
   4   3   0       22.18       24.41      0.77 o 
   5   3   0        8.45        7.90      0.52 o 
   6   3   0        0.00        0.56      0.52 o 
   7   3   0        0.16        1.31      0.69 o 
 -10   4   0        3.74        3.12      0.63 o 
  -9   4   0        0.48        0.13      0.55 o 
  -8   4   0       52.71       54.82      2.90 o 
  -7   4   0      120.21      124.56      8.02 o 
  -6   4   0        3.50        2.21      0.52 o 
  -5   4   0      482.74      478.20     15.07 o 
  -4   4   0       35.37       31.91      0.60 o 
  -3   4   0       59.22       56.64      0.67 o 
  -2   4   0      525.97      534.46     10.43 o 
  -1   4   0       36.35       39.05      0.65 o 
   0   4   0     1357.39     1373.96     23.59 o 
   1   4   0      213.91      217.58      4.26 o 
   2   4   0      171.24      174.98      4.18 o 
   3   4   0       88.95       93.52      2.50 o 
   4   4   0        6.25        5.77      0.47 o 
   5   4   0        1.12        1.35      0.52 o 
   6   4   0        0.05        0.70      0.66 o 
 -10   5   0        8.29        6.98      0.91 o 
  -9   5   0       12.47       10.83      1.15 o 
  -8   5   0        3.23        4.77      0.52 o 
  -7   5   0       74.57       66.75      5.02 o 
  -6   5   0       19.52       20.41      0.53 o 
  -5   5   0      110.44      100.17      3.87 o 
  -4   5   0       50.62       46.99      1.12 o 
  -2   5   0       46.78       46.46      0.61 o 
  -1   5   0       65.55       72.04      0.71 o 
   0   5   0       14.82       14.94      0.48 o 
   1   5   0        1.18        2.59      0.38 o 
   2   5   0        1.12        1.12      0.48 o 
   3   5   0       27.05       32.36      0.69 o 
   4   5   0       21.95       21.42      0.86 o 
   5   5   0        0.94        0.88      0.67 o 
 -10   6   0       11.59       11.03      1.37 o 
  -9   6   0       11.41       13.84      0.60 o 
  -8   6   0        0.72        1.15      0.51 o 
  -7   6   0        7.57        6.64      0.91 o 
  -6   6   0        0.72        1.00      0.55 o 
  -5   6   0       43.86       40.41      1.28 o 
  -4   6   0      296.54      300.69      7.89 o 
  -3   6   0        9.51       12.38      0.51 o 
  -2   6   0       58.65       57.57      2.55 o 
  -1   6   0      146.68      146.73      1.59 o 
   0   6   0        8.09        9.54      0.51 o 
   1   6   0        1.10        1.40      0.41 o 
   2   6   0        5.60        4.26      0.45 o 
   3   6   0        1.17        2.65      0.61 o 
   4   6   0        1.62        2.88      0.66 o 
 -10   7   0        3.23        2.52      0.60 o 
  -9   7   0       10.26        9.78      0.91 o 
  -8   7   0        0.20       -0.42      0.53 o 
  -7   7   0        8.45       13.68      1.58 o 
  -6   7   0        1.51        1.34      0.45 o 
  -5   7   0        5.57        6.66      0.46 o 
  -4   7   0       17.83       18.72      0.64 o 
  -3   7   0        0.00        1.93      0.49 o 
  -2   7   0        9.49        9.25      0.47 o 
  -1   7   0        3.37        3.91      0.51 o 
   0   7   0        0.36        0.41      0.51 o 
   1   7   0       24.65       22.56      0.67 o 
   2   7   0        0.00        0.45      0.62 o 
   3   7   0        0.03        0.74      0.66 o 
  -9   8   0       10.93        9.98      1.35 o 
  -8   8   0        5.83        5.32      1.01 o 
  -7   8   0        1.60        1.06      0.63 o 
  -6   8   0       24.61       24.83      1.39 o 
  -5   8   0        0.51        0.17      0.39 o 
  -4   8   0       16.99       17.96      0.55 o 
  -3   8   0       17.21       18.07      1.27 o 
  -2   8   0       37.21       42.81      0.69 o 
  -1   8   0        0.17        0.98      0.53 o 
   0   8   0        6.61        7.48      0.50 o 
   1   8   0        0.43        0.74      0.56 o 
   2   8   0        0.06        0.49      0.69 o 
  -9   9   0        6.22        5.33      0.72 o 
  -8   9   0        2.98        2.91      0.74 o 
  -7   9   0        2.30        3.03      0.48 o 
  -6   9   0        0.17        0.90      0.43 o 
  -5   9   0        0.07        0.40      0.48 o 
  -4   9   0       11.59       11.97      0.90 o 
  -3   9   0       12.93       11.18      0.50 o 
  -2   9   0        0.08        0.53      0.44 o 
  -1   9   0        1.19        1.19      0.50 o 
   0   9   0        0.10        0.68      0.47 o 
   1   9   0        0.16        0.81      0.70 o 
  -8  10   0        0.19        0.04      0.55 o 
  -7  10   0        3.01        2.60      0.53 o 
  -6  10   0        2.51        2.75      0.49 o 
  -5  10   0        1.16        1.52      0.59 o 
  -4  10   0        2.08        1.75      0.59 o 
  -3  10   0        2.59        3.21      0.52 o 
  -2  10   0        0.03        0.70      0.59 o 
  -1  10   0        0.00       -0.17      0.55 o 
   1 -10   1        2.05        3.45      0.62 o 
   2 -10   1        8.51        8.93      0.67 o 
   3 -10   1        5.27        4.96      0.49 o 
   4 -10   1        3.10        3.72      0.52 o 
   5 -10   1        6.20        7.34      0.58 o 
   6 -10   1        0.29        0.77      0.47 o 
   7 -10   1        2.27        2.03      0.54 o 
  -1  -9   1        3.07        4.36      0.70 o 
   0  -9   1        0.01        0.34      0.46 o 
   1  -9   1        5.26        6.74      0.58 o 
   2  -9   1       11.09       11.04      0.70 o 
   3  -9   1        0.00        0.31      0.46 o 
   4  -9   1        0.28        0.44      0.48 o 
   5  -9   1        1.28        1.22      0.42 o 
   6  -9   1       21.45       20.09      0.84 o 
   7  -9   1        2.11        2.41      0.64 o 
   8  -9   1        0.00        0.35      0.66 o 
   9  -9   1        0.57        1.09      0.87 o 
  -2  -8   1        2.27        2.48      0.69 o 
  -1  -8   1        3.08        2.76      0.50 o 
   0  -8   1        0.81        1.78      0.48 o 
   1  -8   1        2.79        4.12      0.48 o 
   2  -8   1        0.04        0.80      0.62 o 
   3  -8   1       15.41       16.23      0.72 o 
   4  -8   1        4.92        4.50      0.45 o 
   5  -8   1        4.36        4.07      0.50 o 
   6  -8   1       18.96       21.13      0.53 o 
   7  -8   1       18.89       21.37      2.07 o 
   8  -8   1       18.17       15.63      1.42 o 
   9  -8   1        3.29        3.14      0.59 o 
  -3  -7   1        0.00       -0.55      0.66 o 
  -2  -7   1        7.15        7.83      0.63 o 
  -1  -7   1        0.18        0.76      0.45 o 
   0  -7   1       16.44       16.30      0.50 o 
   1  -7   1       47.63       48.79      0.97 o 
   2  -7   1        9.35        8.63      0.42 o 
   3  -7   1       84.12       85.10      1.71 o 
   4  -7   1        7.84        8.55      0.42 o 
   5  -7   1        4.99        5.75      0.46 o 
   6  -7   1        2.10        2.23      0.45 o 
   7  -7   1        0.14        0.95      0.46 o 
   8  -7   1       58.04       57.78      4.27 o 
   9  -7   1        0.43        1.22      0.50 o 
  -4  -6   1        0.35        1.23      0.56 o 
  -3  -6   1        0.91        1.48      0.53 o 
  -2  -6   1        4.54        5.14      0.58 o 
  -1  -6   1       11.37       13.32      0.47 o 
   0  -6   1        1.42        1.78      0.44 o 
   1  -6   1      180.71      181.95      3.72 o 
   2  -6   1        6.10        5.42      0.50 o 
   3  -6   1       81.97       86.70      1.79 o 
   4  -6   1       32.82       27.20      0.57 o 
   5  -6   1        0.03        0.39      0.39 o 
   6  -6   1       16.52       18.89      0.66 o 
   7  -6   1       50.68       56.82      3.44 o 
   8  -6   1       39.80       41.08      3.44 o 
   9  -6   1       29.85       28.61      3.50 o 
  10  -6   1        0.00        0.09      0.53 o 
  -5  -5   1        0.54        1.76      0.65 o 
  -4  -5   1        6.57        9.02      0.65 o 
  -3  -5   1       10.69        7.30      0.58 o 
  -2  -5   1        0.28        1.40      0.71 o 
  -1  -5   1       71.69       66.41      1.33 o 
   0  -5   1       16.65       19.05      0.59 o 
   1  -5   1      175.93      179.05      3.74 o 
   2  -5   1      262.74      229.62      1.35 o 
   3  -5   1       67.66       69.87      1.93 o 
   4  -5   1       16.59       17.76      0.51 o 
   5  -5   1       75.07       71.70      2.53 o 
   6  -5   1        1.21        2.58      0.54 o 
   7  -5   1        0.21        0.59      0.49 o 
   8  -5   1        0.26        0.35      0.70 o 
   9  -5   1        9.98       11.45      1.20 o 
  10  -5   1        1.72        2.41      0.61 o 
  -6  -4   1        4.04        5.19      0.69 o 
  -5  -4   1        2.95        3.20      0.53 o 
  -4  -4   1       82.71       88.40      1.30 o 
  -3  -4   1        0.21        1.88      0.50 o 
  -2  -4   1        1.60        1.88      0.48 o 
  -1  -4   1      105.61      113.05      1.67 o 
   0  -4   1       46.94       47.38      0.57 o 
   1  -4   1     1944.58     1968.06     20.32 o 
   2  -4   1      121.31      107.86      0.91 o 
   3  -4   1       91.46       86.29      1.88 o 
   4  -4   1      263.25      265.00      5.90 o 
   5  -4   1       67.21       63.83      2.45 o 
   6  -4   1       37.64       35.97      1.61 o 
   7  -4   1        0.33        0.54      0.43 o 
   8  -4   1        8.86        7.67      0.80 o 
   9  -4   1        8.84        9.46      0.60 o 
  10  -4   1        2.80        2.59      0.56 o 
  -7  -3   1        0.00       -0.53      0.67 o 
  -6  -3   1       11.18       12.63      0.63 o 
  -5  -3   1        9.58        9.18      0.54 o 
  -4  -3   1      189.99      180.03      1.51 o 
  -3  -3   1        8.94        9.67      0.52 o 
  -2  -3   1      425.82      428.31     10.66 o 
  -1  -3   1        5.65        6.94      0.57 o 
   0  -3   1      114.89      129.18      1.33 o 
   1  -3   1     1751.68     1741.24     13.19 o 
   2  -3   1        8.20       12.65      0.54 o 
   3  -3   1       19.69       12.86      0.44 o 
   4  -3   1       16.60       15.22      0.76 o 
   5  -3   1      146.34      138.78      5.27 o 
   6  -3   1       70.87       78.54      4.26 o 
   7  -3   1       15.54       17.88      2.18 o 
   8  -3   1        1.49        1.47      0.72 o 
   9  -3   1        0.00       -0.01      0.54 o 
  -8  -2   1        0.60        0.05      0.61 o 
  -7  -2   1        0.87        1.59      0.62 o 
  -6  -2   1        2.08        1.10      0.44 o 
  -5  -2   1      150.38      146.06      3.58 o 
  -4  -2   1        1.64        2.52      0.47 o 
  -3  -2   1       53.64       50.47      0.93 o 
  -2  -2   1      156.17      169.84      2.56 o 
  -1  -2   1     2085.22     2130.15     18.43 o 
   0  -2   1        9.67       14.48      0.73 o 
   1  -2   1     6708.19     5746.09    133.92 o 
   2  -2   1      147.10      148.41      2.27 o 
   4  -2   1      644.02      688.73     21.78 o 
   5  -2   1      720.70      707.57     40.85 o 
   6  -2   1      185.56      188.61      6.93 o 
   7  -2   1       45.45       53.90      4.84 o 
   8  -2   1        5.44        6.28      0.64 o 
   9  -2   1        0.04        0.13      0.67 o 
  -8  -1   1        2.60        1.69      0.47 o 
  -7  -1   1       11.13        9.78      0.52 o 
  -6  -1   1       12.04       11.06      0.94 o 
  -5  -1   1      363.99      345.41      1.71 o 
  -4  -1   1      114.32      119.62      2.54 o 
  -3  -1   1        6.68        8.24      0.47 o 
  -2  -1   1        9.24       15.34      0.65 o 
  -1  -1   1     6723.67     6005.88    244.71 o 
   0  -1   1     1304.62     1369.85      8.27 o 
   1  -1   1      649.02      756.90      4.48 o 
   2  -1   1       35.96       45.31      1.02 o 
   3  -1   1      402.90      411.55     13.81 o 
   4  -1   1      797.49      859.27     11.29 o 
   5  -1   1       80.11       66.06      4.56 o 
   6  -1   1      112.15      100.86      6.94 o 
   7  -1   1       33.08       34.04      2.56 o 
   8  -1   1        0.88        1.35      0.64 o 
   9  -1   1        3.75        3.58      0.88 o 
  -9   0   1       51.22       44.00      4.58 o 
  -8   0   1        2.54        3.74      0.50 o 
  -7   0   1       98.89      101.67      5.06 o 
  -6   0   1        7.90       11.35      1.65 o 
  -5   0   1       21.13       27.17      0.94 o 
  -4   0   1     1349.48     1397.45      4.28 o 
  -3   0   1      585.12      629.25      6.00 o 
  -2   0   1     2678.60     2859.78     16.85 o 
  -1   0   1      960.43     1033.45      4.59 o 
   1   0   1     1576.83     1633.54     10.38 o 
   2   0   1     1386.52     1380.01     22.80 o 
   3   0   1     4179.98     4222.95     29.03 o 
   4   0   1      172.17      165.29      7.16 o 
   5   0   1      454.06      461.68     16.67 o 
   6   0   1       76.77       77.04      3.79 o 
   7   0   1        1.49        1.15      0.60 o 
   8   0   1       18.18       17.81      0.67 o 
  -9   1   1        6.50        5.94      0.59 o 
  -8   1   1       41.47       40.49      2.44 o 
  -7   1   1        0.03        0.59      0.72 o 
  -6   1   1       49.57       57.50      3.60 o 
  -5   1   1      342.30      323.83      9.81 o 
  -4   1   1      147.89      173.31      5.03 o 
  -3   1   1     1704.09     1817.41     43.46 o 
  -2   1   1      415.71      439.39      4.35 o 
  -1   1   1      370.84      395.21      8.81 o 
   0   1   1      233.76      225.01      9.93 o 
   1   1   1     4635.24     4340.72    327.97 o 
   2   1   1        0.01        1.57      0.56 o 
   3   1   1       73.06       68.83      2.62 o 
   4   1   1        5.13        5.88      0.68 o 
   5   1   1       64.07       61.48      2.74 o 
   6   1   1       89.11       86.23      2.13 o 
   7   1   1        1.46        1.15      0.62 o 
   8   1   1        2.81        3.81      0.70 o 
  -9   2   1        6.33        5.08      1.13 o 
  -8   2   1       45.31       45.41      4.53 o 
  -7   2   1        3.53        4.55      0.64 o 
  -6   2   1       89.49       93.67      4.10 o 
  -5   2   1      410.35      429.03     14.38 o 
  -4   2   1      395.32      401.71     20.92 o 
  -3   2   1      636.29      645.15      6.18 o 
  -2   2   1     3036.35     2972.09     16.73 o 
  -1   2   1     7174.31     6145.18    245.83 o 
   0   2   1     2079.93     1941.05     10.07 o 
   1   2   1      270.98      300.78      3.56 o 
   2   2   1      422.32      383.18      8.70 o 
   3   2   1      114.65      117.46      2.12 o 
   4   2   1      227.97      225.14      5.85 o 
   5   2   1        8.99       10.26      0.60 o 
   6   2   1       31.63       31.28      1.35 o 
   7   2   1        0.21        0.12      0.54 o 
 -10   3   1        2.22        2.52      0.89 o 
  -9   3   1       11.66       12.66      1.67 o 
  -8   3   1       46.21       47.47      1.93 o 
  -7   3   1        0.33        0.83      0.70 o 
  -6   3   1       17.35       17.79      0.49 o 
  -5   3   1       10.33        9.92      0.50 o 
  -4   3   1       84.74       84.13      1.97 o 
  -3   3   1       21.54       29.09      0.66 o 
  -2   3   1       47.60       43.81      0.91 o 
  -1   3   1      212.00      187.91      3.17 o 
   0   3   1       78.47       71.09      2.53 o 
   1   3   1      216.97      212.52      4.95 o 
   2   3   1      125.78      125.42      1.95 o 
   3   3   1       10.82       12.97      0.61 o 
   4   3   1       20.03       24.27      0.66 o 
   5   3   1        4.36        6.00      0.60 o 
   6   3   1        3.61        4.09      0.57 o 
   7   3   1        6.04        4.86      0.64 o 
 -10   4   1        0.45        0.47      0.59 o 
  -9   4   1        5.55        6.33      0.60 o 
  -8   4   1       40.31       38.78      2.53 o 
  -7   4   1       22.31       21.41      0.68 o 
  -6   4   1       17.15       16.98      1.21 o 
  -5   4   1      176.06      168.25      5.22 o 
  -4   4   1        0.03        1.09      0.38 o 
  -3   4   1      329.49      316.62      5.09 o 
  -2   4   1      631.39      695.42      7.73 o 
  -1   4   1      853.88      822.26      3.22 o 
   0   4   1       41.41       43.47      1.29 o 
   1   4   1       14.46       17.04      0.49 o 
   2   4   1       22.79       26.74      0.79 o 
   3   4   1      227.63      232.92      2.56 o 
   4   4   1       96.62       96.80      1.79 o 
   5   4   1        3.09        4.67      0.56 o 
   6   4   1        0.41        0.99      0.53 o 
 -10   5   1        2.01        2.27      0.60 o 
  -9   5   1        9.83       11.52      1.19 o 
  -8   5   1       44.40       42.53      2.59 o 
  -7   5   1        1.04        1.13      0.41 o 
  -6   5   1      117.49      123.08      5.03 o 
  -5   5   1      277.91      284.07     14.53 o 
  -4   5   1      350.79      333.21      8.72 o 
  -3   5   1      193.82      188.10      3.78 o 
  -2   5   1       53.97       51.86      2.71 o 
  -1   5   1        1.44        3.18      0.47 o 
   0   5   1        0.42        0.62      0.40 o 
   1   5   1       77.98       75.50      1.37 o 
   2   5   1        3.29        3.77      0.59 o 
   3   5   1        4.23        4.26      0.59 o 
   4   5   1        1.01        1.91      0.75 o 
   5   5   1        1.58        1.37      0.84 o 
 -10   6   1        1.31        0.99      0.59 o 
  -9   6   1        0.94        0.78      0.62 o 
  -8   6   1       48.24       46.62      3.00 o 
  -7   6   1       14.86       13.73      0.48 o 
  -6   6   1       29.40       27.95      1.39 o 
  -5   6   1      190.35      189.16      5.48 o 
  -4   6   1        0.84        0.90      0.43 o 
  -3   6   1        0.49        0.28      0.39 o 
  -2   6   1       11.14       11.21      0.44 o 
  -1   6   1       86.55       97.43      1.57 o 
   0   6   1       12.59       13.92      0.47 o 
   1   6   1        5.33        7.31      0.60 o 
   2   6   1        0.24        0.77      0.58 o 
   3   6   1        5.39        6.88      0.64 o 
   4   6   1        0.26        0.43      0.56 o 
 -10   7   1        4.17        2.71      0.49 o 
  -9   7   1        4.97        5.20      0.57 o 
  -8   7   1       17.67       16.16      0.81 o 
  -7   7   1        0.01        0.61      0.44 o 
  -6   7   1        1.50        2.51      0.43 o 
  -5   7   1      126.16      123.22      3.33 o 
  -4   7   1       14.18       15.14      0.55 o 
  -3   7   1       10.12        7.01      0.46 o 
  -2   7   1       42.80       45.33      0.61 o 
  -1   7   1       35.94       30.16      0.83 o 
   0   7   1        2.53        2.67      0.46 o 
   1   7   1        0.56        0.78      0.53 o 
   2   7   1        0.38        0.54      0.53 o 
   3   7   1        0.03        0.56      0.68 o 
  -9   8   1        4.79        5.00      0.54 o 
  -8   8   1        1.60        1.91      0.54 o 
  -7   8   1        0.05        0.58      0.82 o 
  -6   8   1        1.66        1.45      0.44 o 
  -5   8   1       13.71       12.09      0.46 o 
  -4   8   1       56.77       59.02      1.02 o 
  -3   8   1        2.34        3.45      0.51 o 
  -2   8   1       12.29       11.80      0.55 o 
  -1   8   1       15.79       16.48      0.57 o 
   0   8   1        0.62        1.41      0.47 o 
   1   8   1        0.04       -0.02      0.57 o 
   2   8   1        2.28        2.50      0.71 o 
  -9   9   1        1.58        1.66      0.52 o 
  -8   9   1        0.08       -0.09      0.56 o 
  -7   9   1        9.77       10.23      0.57 o 
  -6   9   1        0.43        0.88      0.53 o 
  -5   9   1        0.09        1.24      0.47 o 
  -4   9   1        4.46        4.58      0.49 o 
  -3   9   1       15.88       14.58      0.48 o 
  -2   9   1        0.02        0.55      0.54 o 
  -1   9   1        0.59        0.85      0.46 o 
   0   9   1        0.34        0.50      0.58 o 
  -8  10   1        0.95        0.44      0.54 o 
  -7  10   1        0.92        1.41      0.59 o 
  -6  10   1        4.17        4.74      0.57 o 
  -5  10   1        4.19        5.27      0.49 o 
  -4  10   1        1.10        1.04      0.47 o 
  -3  10   1        0.45        1.06      0.58 o 
  -2  10   1        2.38        2.39      0.60 o 
   1 -10   2        0.10        0.65      0.60 o 
   2 -10   2        2.31        2.69      0.60 o 
   3 -10   2        8.27        9.06      0.64 o 
   4 -10   2        0.05        1.27      0.46 o 
   5 -10   2        2.25        2.71      0.51 o 
   6 -10   2        3.67        3.96      0.53 o 
   7 -10   2        0.57        0.72      0.49 o 
  -1  -9   2        1.48        1.44      0.60 o 
   0  -9   2        3.18        4.06      0.48 o 
   1  -9   2        2.08        1.51      0.50 o 
   2  -9   2        0.65        1.05      0.57 o 
   3  -9   2        2.60        3.37      0.48 o 
   4  -9   2        9.85        7.99      0.55 o 
   5  -9   2        0.85        0.85      0.43 o 
   6  -9   2        0.86        1.67      0.47 o 
   7  -9   2       16.22       14.66      0.59 o 
   8  -9   2        5.18        5.39      0.68 o 
  -2  -8   2        8.47        8.24      0.69 o 
  -1  -8   2        2.84        3.49      0.56 o 
   0  -8   2        2.81        3.50      0.60 o 
   1  -8   2       11.98       12.92      0.47 o 
   2  -8   2       34.21       32.41      2.10 o 
   3  -8   2        0.00        0.99      0.50 o 
   4  -8   2        5.36        7.39      0.51 o 
   5  -8   2        9.73       10.31      0.85 o 
   6  -8   2        0.18        0.54      0.48 o 
   7  -8   2        6.90        7.83      0.58 o 
   8  -8   2        0.03        0.69      0.63 o 
   9  -8   2        0.57        0.83      0.67 o 
  -4  -7   2        0.23        0.09      0.88 o 
  -3  -7   2        2.69        2.92      0.66 o 
  -2  -7   2        7.52        6.47      0.63 o 
  -1  -7   2       53.94       51.76      2.12 o 
   0  -7   2        1.20        2.25      0.49 o 
   1  -7   2       21.26       23.23      0.71 o 
   2  -7   2       52.06       52.92      1.17 o 
   3  -7   2       17.39       15.26      0.73 o 
   4  -7   2       56.75       57.87      1.34 o 
   5  -7   2        1.52        2.19      0.48 o 
   6  -7   2        0.16        2.48      0.46 o 
   7  -7   2       41.95       43.45      2.07 o 
   8  -7   2       19.31       20.87      0.79 o 
   9  -7   2        0.19       -0.01      0.55 o 
  -5  -6   2        2.49        3.46      0.74 o 
  -4  -6   2        6.51        6.41      0.52 o 
  -3  -6   2       15.02       13.36      0.65 o 
  -2  -6   2       23.01       21.69      0.52 o 
  -1  -6   2        3.92        4.16      0.47 o 
   0  -6   2       72.99       77.89      1.36 o 
   1  -6   2       12.37       14.94      0.61 o 
   2  -6   2        5.11        5.81      0.41 o 
   3  -6   2      196.40      197.35      3.82 o 
   4  -6   2        1.98        2.17      0.38 o 
   5  -6   2       22.85       28.63      1.16 o 
   6  -6   2       49.95       51.27      2.63 o 
   7  -6   2       80.82       80.72      5.12 o 
   8  -6   2       22.72       25.19      0.63 o 
   9  -6   2        7.95        8.89      0.60 o 
  -6  -5   2        1.17        0.88      0.72 o 
  -5  -5   2        1.58        1.80      0.66 o 
  -4  -5   2        0.10        1.53      0.60 o 
  -3  -5   2        2.15        1.63      0.51 o 
  -2  -5   2       25.53       25.00      0.53 o 
  -1  -5   2       50.79       48.67      0.90 o 
   0  -5   2      198.15      190.14      5.93 o 
   1  -5   2      149.31      148.54      2.19 o 
   2  -5   2       10.75       11.30      0.45 o 
   3  -5   2      122.71      114.10      2.81 o 
   4  -5   2       11.47       10.39      0.58 o 
   5  -5   2        5.54        6.17      0.55 o 
   6  -5   2        0.38        1.49      0.55 o 
   7  -5   2       86.63       91.92      6.19 o 
   8  -5   2       20.79       20.35      0.94 o 
   9  -5   2       17.93       17.90      1.00 o 
  -6  -4   2        6.36        4.85      0.69 o 
  -5  -4   2        6.50        9.18      0.64 o 
  -4  -4   2       10.73       10.95      0.73 o 
  -3  -4   2        1.79        4.11      0.55 o 
  -2  -4   2        6.71        5.69      0.48 o 
  -1  -4   2       56.79       67.51      0.60 o 
   0  -4   2      328.26      335.03      4.73 o 
   1  -4   2       80.47       77.70      3.07 o 
   2  -4   2        0.38        2.37      0.48 o 
   3  -4   2        0.39        2.92      0.42 o 
   4  -4   2      454.88      433.57     12.78 o 
   5  -4   2       12.65       13.51      1.11 o 
   6  -4   2       17.78       16.47      1.19 o 
   7  -4   2       34.33       36.52      1.95 o 
   8  -4   2        4.81        7.04      0.50 o 
   9  -4   2        2.73        2.25      0.57 o 
  -7  -3   2       13.93       13.79      0.73 o 
  -6  -3   2        1.82        3.20      0.56 o 
  -5  -3   2       26.83       22.18      0.62 o 
  -4  -3   2        5.61        5.42      0.55 o 
  -3  -3   2       34.00       41.98      0.79 o 
  -2  -3   2        1.31        1.42      0.37 o 
  -1  -3   2       73.76       79.14      0.90 o 
   0  -3   2     3187.19     2982.14     91.79 o 
   1  -3   2        2.06        2.85      0.50 o 
   2  -3   2      679.20      694.68      2.11 o 
   3  -3   2      211.45      201.53      3.93 o 
   4  -3   2      766.89      738.36      8.86 o 
   5  -3   2       52.91       51.30      1.83 o 
   6  -3   2        7.91       10.42      0.81 o 
   7  -3   2       46.85       44.76      3.39 o 
   8  -3   2        0.19        0.93      0.52 o 
   9  -3   2        1.23        1.12      0.71 o 
  -8  -2   2        1.32        1.64      0.72 o 
  -7  -2   2        0.14       -0.20      0.52 o 
  -6  -2   2       27.51       28.18      0.88 o 
  -5  -2   2       99.04       97.12      2.49 o 
  -4  -2   2      106.90      102.28      1.65 o 
  -3  -2   2       69.34       65.91      1.20 o 
  -2  -2   2      216.66      224.51      4.35 o 
   0  -2   2      638.93      675.83      2.20 o 
   1  -2   2     1337.62     1320.75      5.72 o 
   2  -2   2      553.85      543.09     10.30 o 
   3  -2   2       43.44       54.24      1.38 o 
   4  -2   2      512.18      508.67     36.06 o 
   5  -2   2        8.23       11.24      0.72 o 
   6  -2   2        5.02        6.73      0.59 o 
   7  -2   2       30.15       21.72      2.85 o 
   8  -2   2        2.81        1.87      0.63 o 
   9  -2   2        0.62        0.92      0.85 o 
  -8  -1   2        7.25        7.06      0.73 o 
  -7  -1   2        1.37        2.39      0.62 o 
  -6  -1   2       18.22       18.59      0.55 o 
  -5  -1   2      158.81      155.23      2.08 o 
  -4  -1   2       22.69       22.99      0.55 o 
  -3  -1   2       19.45       14.50      0.54 o 
  -2  -1   2     2665.33     2745.32     42.10 o 
  -1  -1   2     1009.37     1078.27     16.11 o 
   0  -1   2     5558.29     4950.76    100.99 o 
   1  -1   2      219.76      238.83      1.92 o 
   2  -1   2      757.32      771.23     20.57 o 
   3  -1   2      560.06      599.50     25.17 o 
   4  -1   2       46.69       45.99      2.46 o 
   5  -1   2      106.88      108.36      3.32 o 
   6  -1   2       34.24       31.59      2.21 o 
   7  -1   2        5.67        6.17      0.75 o 
   8  -1   2        3.83        5.26      0.68 o 
   9  -1   2        0.81        1.48      0.78 o 
  -9   0   2        2.46        1.29      0.53 o 
  -8   0   2        3.21        3.00      0.48 o 
  -7   0   2       20.30       21.52      0.55 o 
  -6   0   2      611.57      576.43     23.73 o 
  -5   0   2       37.19       38.84      0.74 o 
  -4   0   2     2291.52     2305.61     48.21 o 
  -3   0   2      443.15      487.38      2.79 o 
  -2   0   2     2216.33     2175.95    116.73 o 
  -1   0   2     1710.60     1712.16     17.20 o 
   0   0   2       91.75       93.94      2.02 o 
   1   0   2      161.44      165.97      3.45 o 
   2   0   2       19.07       23.39      0.86 o 
   3   0   2     2118.30     2176.51     65.29 o 
   4   0   2      157.39      166.78      6.40 o 
   5   0   2      124.10      123.33      7.62 o 
   6   0   2       10.48       10.90      0.75 o 
   7   0   2       13.84       13.24      0.69 o 
   8   0   2        0.75        0.17      0.56 o 
  -9   1   2       10.88        9.42      1.15 o 
  -8   1   2       14.06       13.84      0.53 o 
  -7   1   2      152.32      143.53     15.38 o 
  -6   1   2       44.38       43.94      1.07 o 
  -5   1   2        1.70        1.64      0.66 o 
  -4   1   2       13.36       13.75      0.55 o 
  -3   1   2     6190.92     5857.24      6.93 o 
  -2   1   2        8.31       10.92      0.64 o 
  -1   1   2       68.46       60.92      1.39 o 
   1   1   2      244.29      269.06      2.73 o 
   2   1   2       13.27       17.61      0.80 o 
   3   1   2      161.22      151.66      1.30 o 
   4   1   2       81.73       74.26      2.78 o 
   5   1   2      168.07      163.35      7.62 o 
   6   1   2       24.71       23.15      0.52 o 
   7   1   2        5.05        5.36      0.55 o 
   8   1   2        1.75        2.26      0.70 o 
  -9   2   2        6.09        6.32      1.50 o 
  -8   2   2        4.13        3.90      0.54 o 
  -7   2   2        7.59        9.93      0.62 o 
  -6   2   2       45.12       38.96      4.12 o 
  -5   2   2      165.53      184.25      2.64 o 
  -4   2   2      226.21      247.93      4.39 o 
  -3   2   2      964.52      906.62     28.33 o 
  -2   2   2      720.11      693.20     15.12 o 
  -1   2   2     2033.40     1998.83     35.84 o 
   0   2   2      200.77      183.27      2.00 o 
   1   2   2     1083.69     1032.28     18.30 o 
   2   2   2       64.67       59.07      1.03 o 
   3   2   2        9.84       13.15      0.58 o 
   4   2   2       14.16       13.93      0.56 o 
   5   2   2       26.96       27.71      0.57 o 
   6   2   2        0.01        0.21      0.46 o 
   7   2   2        8.75        9.72      0.69 o 
 -10   3   2        4.13        2.62      0.92 o 
  -9   3   2        4.66        5.21      0.63 o 
  -8   3   2        4.04        4.56      0.72 o 
  -7   3   2        9.70        8.72      0.53 o 
  -6   3   2       25.96       24.31      1.47 o 
  -5   3   2       91.99      102.27      3.88 o 
  -4   3   2      273.82      281.84      5.48 o 
  -3   3   2        3.13        5.77      0.42 o 
  -2   3   2     1500.01     1489.18     16.65 o 
  -1   3   2     1590.41     1520.07      6.16 o 
   1   3   2      220.83      200.95      4.67 o 
   2   3   2       29.40       31.14      0.70 o 
   3   3   2        8.08        8.80      0.51 o 
   4   3   2       42.84       40.67      0.72 o 
   5   3   2        0.11        0.15      0.46 o 
   6   3   2        3.76        3.80      0.67 o 
 -10   4   2        7.38        7.49      1.17 o 
  -9   4   2       35.96       34.80      1.06 o 
  -8   4   2        0.01        0.64      0.56 o 
  -7   4   2        0.97        1.44      0.54 o 
  -6   4   2      375.10      383.88     19.07 o 
  -5   4   2      146.57      142.67      3.92 o 
  -4   4   2      764.09      798.70      9.58 o 
  -3   4   2       33.74       26.06      0.53 o 
  -2   4   2        5.67       10.14      0.49 o 
  -1   4   2      117.41      128.02      1.64 o 
   0   4   2      639.18      585.87      3.57 o 
   1   4   2       22.62       28.37      0.62 o 
   2   4   2       49.65       46.43      1.83 o 
   3   4   2       62.28       59.75      0.72 o 
   4   4   2       54.80       57.88      0.87 o 
   5   4   2        7.69        8.72      0.67 o 
   6   4   2        1.19        0.72      0.71 o 
 -10   5   2        1.84        1.49      0.60 o 
  -9   5   2       17.79       15.49      0.96 o 
  -8   5   2       22.61       25.78      2.03 o 
  -7   5   2        0.07       -0.15      0.47 o 
  -6   5   2       23.21       27.42      1.66 o 
  -5   5   2       44.89       46.29      1.55 o 
  -4   5   2       50.32       55.48      1.41 o 
  -3   5   2        0.95        2.16      0.58 o 
  -2   5   2       82.48       75.00      1.09 o 
  -1   5   2       22.00       30.04      0.56 o 
   0   5   2      345.51      348.61      9.29 o 
   1   5   2       15.18       17.49      0.76 o 
   2   5   2        8.76        8.26      0.56 o 
   3   5   2        1.84        2.19      0.61 o 
   4   5   2       21.16       18.67      0.71 o 
   5   5   2        7.01        7.44      0.72 o 
 -10   6   2        0.06        0.91      0.66 o 
  -9   6   2        3.93        4.10      0.63 o 
  -8   6   2        4.16        5.15      0.93 o 
  -7   6   2       12.43       11.62      1.35 o 
  -6   6   2       35.62       34.26      1.86 o 
  -5   6   2       65.73       66.56      1.47 o 
  -4   6   2        4.47        6.36      0.43 o 
  -3   6   2        4.33        4.29      0.42 o 
  -2   6   2        0.01        1.00      0.48 o 
  -1   6   2        6.54        7.38      0.52 o 
   0   6   2        0.11        0.75      0.49 o 
   1   6   2        1.21        2.29      0.50 o 
   2   6   2       33.13       33.45      0.73 o 
   3   6   2        0.09        0.33      0.54 o 
   4   6   2        3.27        3.08      0.71 o 
 -10   7   2        0.01        0.39      0.52 o 
  -9   7   2       12.48       14.64      0.86 o 
  -8   7   2        0.85        1.19      0.52 o 
  -7   7   2        9.70        8.42      1.11 o 
  -6   7   2       43.70       43.47      0.98 o 
  -5   7   2       67.13       68.67      1.52 o 
  -4   7   2       18.72       21.15      0.70 o 
  -3   7   2        0.25        0.97      0.39 o 
  -2   7   2        2.19        1.73      0.48 o 
  -1   7   2        0.64        0.89      0.47 o 
   0   7   2       25.67       29.42      0.70 o 
   1   7   2        0.01        0.45      0.62 o 
   2   7   2       10.21        9.50      0.70 o 
   3   7   2        0.02        0.28      0.61 o 
  -9   8   2        1.72        1.44      0.58 o 
  -8   8   2        5.21        5.63      0.66 o 
  -7   8   2        3.12        3.76      0.64 o 
  -6   8   2        0.95        0.81      0.46 o 
  -5   8   2        3.99        5.03      0.47 o 
  -4   8   2        3.20        2.06      0.45 o 
  -3   8   2        9.82       10.48      0.46 o 
  -2   8   2       12.51       11.78      0.69 o 
  -1   8   2        2.79        1.90      0.49 o 
   0   8   2        2.31        2.38      0.67 o 
   1   8   2       16.04       15.63      0.96 o 
   2   8   2        0.11       -0.13      0.64 o 
  -9   9   2        0.08        0.65      0.59 o 
  -8   9   2        0.36        0.37      0.66 o 
  -7   9   2        3.28        2.44      0.56 o 
  -6   9   2        2.85        2.91      0.54 o 
  -5   9   2       18.05       19.89      1.16 o 
  -4   9   2        0.24        0.76      0.42 o 
  -3   9   2        7.10        8.08      0.63 o 
  -2   9   2        6.63        7.15      0.52 o 
  -1   9   2        0.02        0.00      0.50 o 
   0   9   2        2.56        0.95      0.62 o 
  -8  10   2        1.71        1.79      0.60 o 
  -7  10   2        1.63        0.87      0.47 o 
  -6  10   2        0.38        0.88      0.58 o 
  -5  10   2        1.26        2.05      0.57 o 
  -4  10   2        2.29        2.37      0.51 o 
  -3  10   2        0.21        0.63      0.53 o 
  -2  10   2        0.05        1.20      0.60 o 
   1 -10   3        6.96        6.78      0.52 o 
   2 -10   3        1.96        1.52      0.59 o 
   3 -10   3        1.26        1.06      0.57 o 
   4 -10   3        8.73        7.08      0.46 o 
   5 -10   3        0.08        0.51      0.50 o 
   6 -10   3        1.64        1.91      0.53 o 
   7 -10   3        3.32        3.50      0.60 o 
  -1  -9   3        1.46        1.04      0.45 o 
   0  -9   3        0.23        1.26      0.57 o 
   1  -9   3        0.34        0.68      0.49 o 
   2  -9   3       12.53       11.61      0.87 o 
   3  -9   3        2.25        2.72      0.48 o 
   4  -9   3        3.56        3.86      0.48 o 
   5  -9   3        9.69        9.20      0.54 o 
   6  -9   3        0.02       -0.10      0.40 o 
   7  -9   3        0.62        1.03      0.55 o 
   8  -9   3        6.36        5.81      0.67 o 
  -2  -8   3        0.36        0.77      0.52 o 
  -1  -8   3        0.75        1.17      0.51 o 
   0  -8   3        0.03        0.33      0.52 o 
   1  -8   3       22.39       22.13      0.91 o 
   2  -8   3       15.37       17.43      0.56 o 
   3  -8   3       47.84       45.02      2.23 o 
   4  -8   3        0.45        1.09      0.50 o 
   5  -8   3       12.16        8.85      0.57 o 
   6  -8   3       35.86       33.10      1.13 o 
   7  -8   3        4.70        5.39      0.86 o 
   8  -8   3        0.62        0.52      0.54 o 
   9  -8   3        0.22        0.29      0.57 o 
  -4  -7   3        2.90        3.05      0.64 o 
  -3  -7   3        6.49        6.35      0.60 o 
  -2  -7   3        7.29        8.54      0.45 o 
  -1  -7   3       10.22       12.78      0.55 o 
   0  -7   3        1.18        0.77      0.46 o 
   1  -7   3      144.28      141.93      2.82 o 
   2  -7   3      183.66      185.07      1.65 o 
   3  -7   3       51.41       45.03      1.64 o 
   4  -7   3       87.77       96.75      3.94 o 
   5  -7   3       23.12       25.88      0.97 o 
   6  -7   3       34.95       34.55      2.40 o 
   7  -7   3      160.33      152.00      8.22 o 
   8  -7   3        1.00        1.44      0.48 o 
   9  -7   3        1.52        2.14      0.67 o 
  -5  -6   3        0.01       -0.42      0.55 o 
  -4  -6   3       25.71       26.54      0.73 o 
  -3  -6   3       10.98       12.45      0.73 o 
  -2  -6   3       20.18       19.22      0.54 o 
  -1  -6   3        8.84       10.79      0.59 o 
   0  -6   3      155.79      157.12      2.13 o 
   1  -6   3      117.53      104.19      2.58 o 
   2  -6   3        7.37        5.97      0.44 o 
   3  -6   3       31.37       27.61      1.01 o 
   4  -6   3       96.79       87.12      1.68 o 
   5  -6   3      192.71      183.44      9.28 o 
   6  -6   3       63.19       68.93      3.50 o 
   7  -6   3        8.51        8.42      0.45 o 
   8  -6   3       23.31       22.24      1.51 o 
   9  -6   3        0.94        0.42      0.51 o 
  -6  -5   3        0.45        0.34      0.56 o 
  -5  -5   3        1.40        1.50      0.51 o 
  -4  -5   3        0.88        1.58      0.61 o 
  -3  -5   3        0.11        1.11      0.50 o 
  -2  -5   3        2.93        3.90      0.43 o 
  -1  -5   3       64.11       60.53      1.31 o 
   0  -5   3        7.96        8.21      0.51 o 
   1  -5   3        8.77       11.74      0.39 o 
   2  -5   3       40.36       35.87      0.78 o 
   3  -5   3       86.38       97.37      2.62 o 
   4  -5   3        0.04        1.72      0.39 o 
   5  -5   3      148.32      148.12      7.47 o 
   6  -5   3      111.39      116.59      6.40 o 
   7  -5   3       10.21       13.41      1.37 o 
   8  -5   3       11.62       13.56      1.16 o 
   9  -5   3        6.27        5.65      0.60 o 
  -6  -4   3        1.92        2.96      0.65 o 
  -5  -4   3        5.14        6.37      0.56 o 
  -4  -4   3        1.30        0.94      0.52 o 
  -3  -4   3       22.02       20.69      0.62 o 
  -2  -4   3       12.11       11.51      0.48 o 
  -1  -4   3      392.30      359.77      4.00 o 
   0  -4   3      125.60      115.10      1.09 o 
   1  -4   3       36.74       34.68      0.63 o 
   2  -4   3      337.82      351.63      2.56 o 
   3  -4   3      290.99      263.08      5.71 o 
   4  -4   3      101.30      101.84      3.64 o 
   5  -4   3       10.79       11.23      0.76 o 
   6  -4   3      235.45      225.40      7.42 o 
   7  -4   3       28.73       31.69      2.02 o 
   8  -4   3        6.31        8.15      0.90 o 
   9  -4   3       19.02       17.88      0.84 o 
  -7  -3   3        0.97        1.42      0.60 o 
  -6  -3   3        0.67        1.23      0.51 o 
  -5  -3   3       81.92       81.89      2.57 o 
  -4  -3   3        9.88        9.52      0.51 o 
  -3  -3   3        4.02        6.29      0.46 o 
  -2  -3   3      381.18      380.87      4.59 o 
  -1  -3   3      825.82      850.59      3.35 o 
   0  -3   3       92.14      106.03      2.11 o 
   1  -3   3      267.73      221.58      3.04 o 
   2  -3   3      153.33      143.72      1.09 o 
   3  -3   3       96.32       91.84      1.61 o 
   4  -3   3      394.25      427.71     11.57 o 
   5  -3   3       35.47       42.23      1.73 o 
   6  -3   3       94.46       85.07      4.44 o 
   7  -3   3      131.49      132.29     11.62 o 
   8  -3   3       35.51       32.97      0.86 o 
   9  -3   3        2.38        2.64      0.70 o 
  -8  -2   3        0.07       -0.13      0.53 o 
  -7  -2   3        3.79        6.19      0.64 o 
  -6  -2   3        4.96        5.14      0.52 o 
  -5  -2   3       78.78       79.89      1.68 o 
  -4  -2   3       62.96       59.71      1.02 o 
  -3  -2   3        0.29        0.78      0.47 o 
  -2  -2   3       44.53       51.79      0.78 o 
  -1  -2   3       31.01       36.35      0.61 o 
   0  -2   3      116.04      120.58      1.02 o 
   1  -2   3       34.19       34.49      0.65 o 
   2  -2   3     1795.39     1813.63     19.84 o 
   3  -2   3      359.61      371.41      4.86 o 
   4  -2   3      110.22      128.25      9.14 o 
   5  -2   3       23.66       24.04      1.36 o 
   6  -2   3        5.92        5.63      0.91 o 
   7  -2   3        0.28        1.62      0.59 o 
   8  -2   3       26.25       27.44      0.89 o 
   9  -2   3        2.01        1.19      0.69 o 
  -8  -1   3        5.91        5.97      0.66 o 
  -7  -1   3        7.61        6.71      0.53 o 
  -6  -1   3        3.96        3.13      0.49 o 
  -5  -1   3       42.36       42.17      1.19 o 
  -4  -1   3       31.17       23.84      0.60 o 
  -3  -1   3       23.05       25.04      0.54 o 
  -2  -1   3      918.46      915.92     16.69 o 
  -1  -1   3       38.44       34.92      0.78 o 
   0  -1   3      198.99      191.59      1.72 o 
   1  -1   3       61.49       77.61      1.16 o 
   2  -1   3     4702.45     4192.91    210.53 o 
   3  -1   3     1501.13     1631.71     89.92 o 
   4  -1   3        4.08        2.90      0.73 o 
   5  -1   3       22.35       25.52      2.13 o 
   6  -1   3        5.69        4.35      0.71 o 
   7  -1   3        4.20        4.68      0.79 o 
   8  -1   3       10.07        9.64      0.86 o 
  -9   0   3        0.57        0.03      0.61 o 
  -8   0   3       26.57       23.63      0.96 o 
  -7   0   3       10.39       10.66      0.98 o 
  -6   0   3      139.27      150.26      5.61 o 
  -5   0   3      202.66      195.71      3.97 o 
  -4   0   3      241.45      207.79      6.06 o 
  -3   0   3        2.88        6.45      0.59 o 
  -2   0   3      102.28      113.72      1.17 o 
  -1   0   3      180.96      175.17      3.83 o 
   0   0   3        4.92        6.20      1.23 o 
   1   0   3     1783.02     1879.73     50.98 o 
   2   0   3      356.93      303.71      8.17 o 
   3   0   3       34.51       27.50      1.38 o 
   4   0   3        0.50        1.17      0.65 o 
   5   0   3        0.01        0.21      0.95 o 
   6   0   3        0.30        2.49      0.72 o 
   7   0   3        0.44        0.10      0.60 o 
   8   0   3        0.87        0.78      0.68 o 
  -9   1   3        1.69        1.75      0.57 o 
  -8   1   3        2.42        3.35      0.53 o 
  -7   1   3       26.79       26.58      4.56 o 
  -6   1   3        0.68        0.66      1.17 o 
  -5   1   3       22.33       25.40      1.47 o 
  -4   1   3      300.92      274.93      8.53 o 
  -3   1   3      106.28       95.70      1.10 o 
  -2   1   3      844.22      841.90      6.79 o 
  -1   1   3     9856.85     8868.57    244.48 o 
   1   1   3      555.29      547.07      6.04 o 
   2   1   3      772.05      703.60     28.24 o 
   3   1   3      144.80      140.78      2.39 o 
   4   1   3        7.75        6.75      0.70 o 
   5   1   3       35.50       31.71      0.84 o 
   6   1   3        0.21        0.94      0.73 o 
   7   1   3       11.04       13.50      0.68 o 
 -10   2   3        0.78        1.63      0.70 o 
  -9   2   3        0.91        0.40      0.52 o 
  -8   2   3       19.54       19.08      1.72 o 
  -7   2   3       36.19       31.00      2.02 o 
  -6   2   3       44.98       46.45      2.59 o 
  -5   2   3       69.62       70.66      5.65 o 
  -4   2   3      311.05      303.58      3.06 o 
  -3   2   3      139.49      132.55      4.21 o 
  -2   2   3     4369.29     3995.70    111.26 o 
  -1   2   3     1561.40     1581.24      9.22 o 
   0   2   3      431.63      421.86     10.46 o 
   1   2   3      563.86      541.41     10.69 o 
   2   2   3      255.41      246.12      5.88 o 
   3   2   3      189.97      177.70      3.51 o 
   4   2   3       27.52       27.84      1.02 o 
   5   2   3       68.93       69.89      0.83 o 
   6   2   3        0.88        1.44      0.61 o 
   7   2   3        0.79        1.05      0.68 o 
 -10   3   3        7.76        7.28      0.72 o 
  -9   3   3        0.06        1.19      0.62 o 
  -8   3   3        0.60        0.83      0.58 o 
  -7   3   3       52.26       49.87      5.84 o 
  -6   3   3       68.88       69.13      2.16 o 
  -5   3   3      131.52      140.55      4.00 o 
  -4   3   3       15.51       18.81      0.64 o 
  -3   3   3      196.54      181.22      4.38 o 
  -2   3   3       91.85       97.02      2.47 o 
  -1   3   3      114.43      117.28      0.96 o 
   0   3   3      106.24      110.77      1.32 o 
   1   3   3        5.29        7.45      0.52 o 
   2   3   3        3.53        4.73      0.57 o 
   3   3   3      220.97      230.15      2.48 o 
   4   3   3       87.66       96.27      1.92 o 
   5   3   3       13.13       14.01      0.69 o 
   6   3   3        0.73        1.20      0.56 o 
 -10   4   3        6.10        5.64      0.60 o 
  -9   4   3       12.55       12.49      0.95 o 
  -8   4   3        0.82        1.30      0.42 o 
  -7   4   3       47.15       42.51      1.84 o 
  -6   4   3        5.90        5.77      0.78 o 
  -5   4   3      416.56      388.62     11.25 o 
  -4   4   3      116.21      117.56      2.22 o 
  -3   4   3       75.34       84.39      2.25 o 
  -2   4   3        1.69        2.67      0.43 o 
  -1   4   3       68.74       63.28      0.70 o 
   0   4   3       66.46       64.62      0.90 o 
   1   4   3        0.26        1.03      0.52 o 
   2   4   3       10.47       10.38      0.58 o 
   3   4   3      110.04      105.44      3.16 o 
   4   4   3        0.33        0.63      0.50 o 
   5   4   3        0.28        0.74      0.56 o 
 -10   5   3        2.36        1.55      0.53 o 
  -9   5   3       15.88       16.47      1.29 o 
  -8   5   3        7.78        7.09      0.51 o 
  -7   5   3       35.56       36.19      2.45 o 
  -6   5   3        1.54        1.71      0.48 o 
  -4   5   3       55.71       49.89      0.92 o 
  -3   5   3      372.73      384.32     12.08 o 
  -2   5   3      159.41      155.83      3.20 o 
  -1   5   3        0.97        0.49      0.47 o 
   0   5   3        0.00       -0.08      0.50 o 
   1   5   3       64.60       62.92      1.10 o 
   2   5   3       16.67       18.26      0.85 o 
   3   5   3       16.02       14.85      0.82 o 
   4   5   3        1.75        3.82      0.73 o 
   5   5   3        0.00        1.07      0.69 o 
 -10   6   3        6.41        5.72      0.80 o 
  -9   6   3       29.20       32.97      2.82 o 
  -8   6   3        6.41        7.03      0.55 o 
  -7   6   3       79.26       78.17      3.41 o 
  -6   6   3        8.33       10.09      0.96 o 
  -5   6   3        2.53        2.82      0.40 o 
  -4   6   3        4.17        6.44      0.48 o 
  -3   6   3        0.59        0.62      0.41 o 
  -2   6   3       47.49       46.37      1.37 o 
  -1   6   3       50.50       53.15      0.61 o 
   0   6   3       31.15       30.65      1.35 o 
   1   6   3        2.35        2.94      0.53 o 
   2   6   3       21.17       21.80      0.77 o 
   3   6   3        1.89        1.86      0.68 o 
   4   6   3        1.54        1.87      0.59 o 
 -10   7   3        0.01        1.26      0.67 o 
  -9   7   3       24.57       24.13      2.30 o 
  -8   7   3       15.19       18.39      1.96 o 
  -7   7   3        0.01        0.73      0.57 o 
  -6   7   3       11.53       14.21      0.55 o 
  -5   7   3        1.19        1.15      0.42 o 
  -4   7   3       10.66        8.08      0.47 o 
  -3   7   3        0.93        0.60      0.48 o 
  -2   7   3        0.29        1.09      0.50 o 
  -1   7   3        3.62        4.72      0.56 o 
   0   7   3       14.44       16.04      0.71 o 
   1   7   3        5.43        5.21      0.61 o 
   2   7   3        4.22        4.62      0.77 o 
   3   7   3        6.18        5.44      0.82 o 
  -9   8   3        0.58        1.37      0.57 o 
  -8   8   3       29.94       30.37      2.71 o 
  -7   8   3       14.17       15.25      1.36 o 
  -6   8   3        0.38        1.19      0.41 o 
  -5   8   3       28.47       25.40      1.26 o 
  -4   8   3       21.04       19.16      1.45 o 
  -3   8   3        9.64        9.77      0.54 o 
  -2   8   3        7.80        6.47      0.51 o 
  -1   8   3        4.50        3.52      0.46 o 
   0   8   3        0.08        0.60      0.68 o 
   1   8   3        0.94        1.58      0.77 o 
  -9   9   3        0.03       -0.31      0.60 o 
  -8   9   3        0.25        0.73      0.57 o 
  -7   9   3       14.75       14.75      0.92 o 
  -6   9   3        7.53        8.36      0.52 o 
  -5   9   3        0.26        1.02      0.53 o 
  -4   9   3       19.13       16.05      0.61 o 
  -3   9   3        1.19        1.98      0.54 o 
  -2   9   3        0.31        0.77      0.49 o 
  -1   9   3        2.05        2.59      0.77 o 
   0   9   3        0.08        0.77      0.81 o 
  -8  10   3        0.39        0.82      0.86 o 
  -7  10   3        0.03        0.58      0.60 o 
  -6  10   3        3.73        4.20      0.54 o 
  -5  10   3        0.64        0.98      0.57 o 
  -4  10   3        4.63        4.80      0.55 o 
  -3  10   3        2.43        2.88      0.64 o 
  -2  10   3        0.08       -0.24      0.76 o 
   1 -10   4        1.24        2.19      0.54 o 
   2 -10   4        0.11        0.75      0.44 o 
   3 -10   4        1.14        1.23      0.53 o 
   4 -10   4        0.42        1.08      0.51 o 
   5 -10   4        2.39        1.51      0.52 o 
   6 -10   4        0.00        0.63      0.47 o 
   7 -10   4        0.46        1.09      0.69 o 
  -1  -9   4        0.70        0.75      0.45 o 
   0  -9   4        5.13        5.20      0.58 o 
   1  -9   4        0.86        0.99      0.45 o 
   2  -9   4       14.70       15.34      0.73 o 
   3  -9   4       22.43       23.23      0.96 o 
   4  -9   4        0.29        0.91      0.47 o 
   5  -9   4        0.41        0.61      0.47 o 
   6  -9   4        6.44        5.87      0.43 o 
   7  -9   4        0.43        0.22      0.44 o 
   8  -9   4        0.37        1.13      0.53 o 
  -2  -8   4        1.79        1.87      0.47 o 
  -1  -8   4        0.40        0.98      0.44 o 
   0  -8   4        2.39        2.86      0.53 o 
   1  -8   4       52.63       52.84      1.12 o 
   2  -8   4       42.89       45.68      1.31 o 
   3  -8   4       32.95       34.16      0.86 o 
   4  -8   4        4.81        5.45      0.41 o 
   5  -8   4        2.30        2.15      0.42 o 
   6  -8   4       20.23       18.44      1.48 o 
   7  -8   4        0.03        0.64      0.48 o 
   8  -8   4        4.53        4.74      0.47 o 
  -4  -7   4        0.69        1.36      0.71 o 
  -3  -7   4        0.04        1.67      0.58 o 
  -2  -7   4       44.15       42.83      1.22 o 
  -1  -7   4        0.12        0.97      0.43 o 
   0  -7   4       92.75       85.60      2.13 o 
   1  -7   4       76.04       81.16      1.05 o 
   2  -7   4        0.09        0.65      0.52 o 
   3  -7   4      127.14      129.27      4.60 o 
   4  -7   4      183.95      173.27      7.12 o 
   5  -7   4       32.17       30.99      1.39 o 
   6  -7   4        0.53        1.79      0.50 o 
   7  -7   4        0.27        0.58      0.71 o 
   8  -7   4        5.61        6.09      0.88 o 
   9  -7   4        6.82        6.59      0.81 o 
  -5  -6   4        1.02        1.02      0.55 o 
  -4  -6   4       11.03       10.26      0.60 o 
  -3  -6   4       43.81       39.82      1.13 o 
  -2  -6   4        2.39        1.71      0.45 o 
  -1  -6   4      101.35      109.77      2.19 o 
   0  -6   4       57.88       48.21      1.03 o 
   1  -6   4        0.37        2.43      0.75 o 
   2  -6   4        0.05        0.82      0.38 o 
   3  -6   4        9.44       10.20      0.48 o 
   4  -6   4      276.55      258.70      9.46 o 
   5  -6   4       54.85       54.19      2.47 o 
   6  -6   4       31.65       31.68      2.28 o 
   7  -6   4        5.25        5.96      0.83 o 
   8  -6   4       25.87       24.04      1.54 o 
   9  -6   4       14.88       14.64      1.63 o 
  -6  -5   4        1.93        1.84      0.65 o 
  -5  -5   4        0.04        0.15      0.58 o 
  -4  -5   4       32.55       36.80      0.87 o 
  -3  -5   4        1.87        3.08      0.39 o 
  -2  -5   4       24.32       28.46      0.47 o 
  -1  -5   4       25.91       29.35      0.48 o 
   0  -5   4       16.55       16.03      0.49 o 
   1  -5   4        0.31        1.06      0.35 o 
   2  -5   4       89.73       89.68      1.10 o 
   3  -5   4       36.19       28.52      0.50 o 
   4  -5   4      191.40      185.04      3.74 o 
   5  -5   4        5.95        4.60      0.48 o 
   6  -5   4      143.68      148.39      4.84 o 
   7  -5   4        0.13        0.46      0.45 o 
   8  -5   4        6.56        7.11      0.52 o 
   9  -5   4        3.09        2.50      0.58 o 
  -6  -4   4        0.41        0.93      0.49 o 
  -5  -4   4        8.96        8.46      0.70 o 
  -4  -4   4       34.39       37.86      1.07 o 
  -3  -4   4        7.62        8.89      0.50 o 
  -2  -4   4       48.35       46.64      0.64 o 
  -1  -4   4       26.36       28.05      0.47 o 
   0  -4   4       99.06       85.36      1.56 o 
   1  -4   4        3.05        5.84      0.39 o 
   2  -4   4      259.65      329.68      5.85 o 
   3  -4   4      292.94      312.82      6.77 o 
   4  -4   4       55.30       53.63      2.32 o 
   5  -4   4        0.10        0.73      0.46 o 
   6  -4   4       18.66       16.09      0.94 o 
   7  -4   4       40.29       42.54      1.92 o 
   8  -4   4        5.26        5.06      0.61 o 
   9  -4   4        3.73        3.61      0.59 o 
  -7  -3   4        0.53        1.14      0.50 o 
  -6  -3   4       16.12       20.68      1.20 o 
  -5  -3   4       23.82       24.19      0.64 o 
  -4  -3   4        1.12        1.18      0.43 o 
  -3  -3   4        7.15        4.22      0.44 o 
  -2  -3   4        8.03       12.18      0.43 o 
  -1  -3   4       65.26       69.00      1.25 o 
   0  -3   4      340.67      386.15      2.95 o 
   1  -3   4     1128.38     1116.72      6.68 o 
   2  -3   4      278.59      279.24      2.62 o 
   3  -3   4     1250.93     1266.50     28.92 o 
   4  -3   4       77.92       99.93      3.35 o 
   5  -3   4        2.03        2.85      0.58 o 
   6  -3   4       34.84       35.13      1.01 o 
   7  -3   4       38.47       46.80      2.88 o 
   8  -3   4        1.86        3.03      0.62 o 
   9  -3   4        2.48        4.15      0.92 o 
  -8  -2   4        0.15        0.62      0.54 o 
  -7  -2   4        0.92        1.34      0.63 o 
  -6  -2   4       73.37       72.60      0.88 o 
  -5  -2   4       28.81       30.72      0.70 o 
  -4  -2   4       11.37       11.82      0.58 o 
  -3  -2   4      416.20      407.31      6.46 o 
  -2  -2   4      220.13      229.07      4.46 o 
  -1  -2   4     1758.78     1806.25     31.11 o 
   0  -2   4        3.22        3.93      0.53 o 
   1  -2   4      671.21      661.74      1.68 o 
   2  -2   4      324.51      288.39      6.66 o 
   3  -2   4        5.54        5.08      0.54 o 
   4  -2   4      250.31      260.32     16.97 o 
   5  -2   4        9.48        9.29      1.30 o 
   6  -2   4       26.04       25.47      1.69 o 
   7  -2   4       79.96       89.60      3.62 o 
   8  -2   4       31.50       31.27      3.44 o 
  -8  -1   4        0.33        0.47      0.56 o 
  -7  -1   4        3.46        5.30      0.45 o 
  -6  -1   4      419.48      427.78      8.47 o 
  -5  -1   4        0.03        1.63      0.55 o 
  -4  -1   4       31.80       35.62      0.60 o 
  -3  -1   4       12.60       12.16      0.48 o 
  -2  -1   4      220.74      236.03      2.21 o 
  -1  -1   4      973.58      994.29     21.15 o 
   0  -1   4     1277.75     1256.31      7.75 o 
   1  -1   4      596.72      557.54      8.21 o 
   2  -1   4       74.51       96.55      3.81 o 
   3  -1   4       67.23       92.33      5.79 o 
   4  -1   4       48.70       45.40      3.48 o 
   5  -1   4       15.42       10.48      1.00 o 
   6  -1   4       45.56       40.70      2.64 o 
   7  -1   4       29.88       31.43      1.16 o 
   8  -1   4       12.54       11.54      1.82 o 
  -9   0   4        3.04        3.56      0.70 o 
  -8   0   4       18.20       16.85      0.70 o 
  -7   0   4        5.73        7.18      0.62 o 
  -6   0   4        1.13        2.16      0.49 o 
  -5   0   4        0.02        0.82      0.42 o 
  -4   0   4       84.99      100.16      1.48 o 
  -3   0   4      830.74      827.71     12.11 o 
  -2   0   4      273.96      299.14      7.97 o 
  -1   0   4     2125.45     2135.83    106.24 o 
   0   0   4        1.02        4.47      0.83 o 
   1   0   4        1.12        1.16      0.72 o 
   2   0   4     1188.10     1163.10     28.88 o 
   3   0   4       38.87       28.82      0.79 o 
   4   0   4       26.14       29.86      0.82 o 
   5   0   4        2.45        2.76      0.57 o 
   6   0   4        0.03       -0.04      0.54 o 
   7   0   4        2.70        3.87      0.77 o 
   8   0   4        7.55        5.62      0.91 o 
  -9   1   4        0.00        0.06      0.65 o 
  -8   1   4        0.29        0.80      0.51 o 
  -7   1   4       62.82       58.66      3.21 o 
  -6   1   4      267.79      249.81      9.14 o 
  -5   1   4        0.05        0.42      0.64 o 
  -4   1   4      265.06      286.63     12.24 o 
  -3   1   4       24.96       18.68      0.74 o 
  -2   1   4     1244.56     1394.17     17.53 o 
  -1   1   4     1815.47     1938.87     10.28 o 
   0   1   4     1893.46     1661.67     17.58 o 
   1   1   4       21.45       21.07      1.05 o 
   2   1   4      749.15      778.77     10.62 o 
   3   1   4       90.23       91.46      3.58 o 
   4   1   4       22.13       21.42      0.79 o 
   5   1   4       44.55       40.79      0.93 o 
   6   1   4        0.11        0.34      0.75 o 
   7   1   4        2.55        3.10      0.48 o 
 -10   2   4        0.31        0.83      0.60 o 
  -9   2   4        1.77        2.29      0.55 o 
  -8   2   4       14.67       17.94      1.66 o 
  -7   2   4       94.95       97.62     10.88 o 
  -6   2   4      399.14      394.91     26.70 o 
  -5   2   4       13.55       19.15      0.62 o 
  -4   2   4        4.82        4.25      0.58 o 
  -3   2   4      683.80      671.56     24.58 o 
  -2   2   4     1494.98     1475.42     62.01 o 
  -1   2   4       44.65       42.22      1.39 o 
   0   2   4      220.50      193.92      2.00 o 
   1   2   4       28.88       22.48      1.28 o 
   2   2   4       20.45       16.50      0.96 o 
   3   2   4        6.30        7.02      0.70 o 
   4   2   4      232.43      226.77      1.14 o 
   5   2   4       12.76       11.20      0.53 o 
   6   2   4        0.64        1.58      0.72 o 
   7   2   4        0.04        0.48      0.70 o 
 -10   3   4        0.27        0.59      0.59 o 
  -9   3   4        0.86        1.26      0.77 o 
  -8   3   4       26.90       24.10      1.21 o 
  -7   3   4       16.33       14.42      1.04 o 
  -6   3   4      324.28      338.18     11.29 o 
  -5   3   4      110.39      116.15      3.23 o 
  -4   3   4       44.30       49.75      1.38 o 
  -3   3   4      415.23      420.45      8.68 o 
  -2   3   4       16.10       17.93      0.58 o 
  -1   3   4      439.73      424.31      5.78 o 
   0   3   4        5.75        7.08      0.79 o 
   1   3   4       25.79       19.63      0.86 o 
   2   3   4      243.80      237.30      2.82 o 
   3   3   4       41.17       45.05      0.71 o 
   4   3   4        8.75        9.35      0.65 o 
   5   3   4        0.29        0.39      0.54 o 
   6   3   4        3.60        3.73      0.60 o 
 -10   4   4       11.96       11.63      0.97 o 
  -9   4   4        0.18        0.89      0.52 o 
  -8   4   4        1.61        2.41      0.56 o 
  -7   4   4        1.10        2.04      0.49 o 
  -6   4   4        0.45        0.33      0.54 o 
  -5   4   4       17.14       17.43      0.55 o 
  -4   4   4      158.78      144.34      3.18 o 
  -3   4   4      899.87      846.26     18.21 o 
  -2   4   4      858.84      826.50      9.79 o 
  -1   4   4       19.08       16.95      0.64 o 
   0   4   4       62.13       64.64      0.98 o 
   1   4   4        1.23        1.61      0.52 o 
   2   4   4       27.18       30.86      1.55 o 
   3   4   4       23.03       23.89      0.75 o 
   4   4   4        5.90        5.61      0.64 o 
   5   4   4        2.72        3.28      0.72 o 
 -10   5   4        9.17       10.46      1.41 o 
  -9   5   4        3.37        3.90      0.53 o 
  -8   5   4        6.63        5.08      0.60 o 
  -7   5   4        4.30        6.30      0.52 o 
  -6   5   4        9.31        6.99      0.50 o 
  -5   5   4       19.09       18.83      0.56 o 
  -4   5   4        0.01        0.97      0.47 o 
  -3   5   4       71.89       67.88      1.08 o 
  -2   5   4       21.02       21.63      0.56 o 
  -1   5   4      118.15      111.81      3.90 o 
   0   5   4       25.55       24.88      0.79 o 
   1   5   4        9.97       11.54      0.58 o 
   2   5   4        8.02        8.95      0.66 o 
   3   5   4       42.19       43.08      1.41 o 
   4   5   4        2.53        2.61      0.59 o 
 -10   6   4        6.64        6.95      0.62 o 
  -9   6   4        3.54        4.41      0.65 o 
  -8   6   4       11.43       11.12      0.56 o 
  -7   6   4        9.06        9.17      0.55 o 
  -6   6   4        7.62        8.14      0.50 o 
  -5   6   4       40.72       38.00      1.18 o 
  -4   6   4        0.60        1.17      0.43 o 
  -3   6   4      113.94      107.55      0.80 o 
  -2   6   4        4.53        4.27      0.48 o 
  -1   6   4       11.74       12.37      0.66 o 
   0   6   4        2.37        3.18      0.65 o 
   1   6   4        8.89        8.28      0.60 o 
   2   6   4       26.79       25.67      0.83 o 
   3   6   4       12.19        9.79      0.66 o 
 -10   7   4        7.45        7.15      0.74 o 
  -9   7   4        3.05        4.04      0.65 o 
  -8   7   4       19.21       18.63      1.21 o 
  -7   7   4        3.68        5.08      0.59 o 
  -6   7   4        5.60        5.81      0.55 o 
  -5   7   4        0.46        0.56      0.50 o 
  -4   7   4       31.83       33.36      0.56 o 
  -3   7   4       27.11       32.05      0.64 o 
  -2   7   4        1.91        1.26      0.60 o 
  -1   7   4       22.00       22.57      0.78 o 
   0   7   4        0.14        0.21      0.65 o 
   1   7   4        1.70        1.68      0.58 o 
   2   7   4        0.75        1.63      0.66 o 
  -9   8   4        2.22        1.83      0.67 o 
  -8   8   4       14.23       12.97      1.64 o 
  -7   8   4        4.61        6.88      0.64 o 
  -6   8   4        4.25        4.56      0.52 o 
  -5   8   4        1.82        1.82      0.51 o 
  -4   8   4        3.36        3.48      0.53 o 
  -3   8   4       43.36       43.75      0.82 o 
  -2   8   4       11.93       13.64      0.73 o 
  -1   8   4        1.95        2.46      0.59 o 
   0   8   4        8.89        6.85      0.64 o 
   1   8   4        0.29        0.14      0.66 o 
  -9   9   4        2.61        2.05      0.61 o 
  -8   9   4        2.81        3.53      0.68 o 
  -7   9   4        2.36        2.23      0.56 o 
  -6   9   4        1.13        2.69      0.55 o 
  -5   9   4        3.81        2.96      0.45 o 
  -4   9   4        0.01        0.25      0.49 o 
  -3   9   4        4.70        5.10      0.58 o 
  -2   9   4        3.21        3.06      0.77 o 
  -1   9   4        0.00        0.15      0.72 o 
  -7  10   4        3.61        3.95      0.50 o 
  -6  10   4        1.79        1.57      0.53 o 
  -5  10   4        2.61        2.48      0.53 o 
  -4  10   4        1.01        0.88      0.53 o 
  -3  10   4        0.38        0.12      0.62 o 
   1 -10   5        2.75        3.34      0.51 o 
   2 -10   5        0.04        0.46      0.53 o 
   3 -10   5        1.31        1.25      0.47 o 
   4 -10   5        0.26        0.14      0.57 o 
   5 -10   5        4.35        4.53      0.58 o 
   6 -10   5        0.81        0.97      0.48 o 
  -1  -9   5        0.79        1.04      0.49 o 
   0  -9   5        4.46        5.37      0.51 o 
   1  -9   5        8.01        8.56      0.52 o 
   2  -9   5       22.54       23.48      0.61 o 
   3  -9   5        3.41        3.73      0.50 o 
   4  -9   5        0.24       -0.08      0.44 o 
   5  -9   5       16.07       14.76      0.75 o 
   6  -9   5        0.30        0.15      0.38 o 
   7  -9   5        7.03        7.53      0.59 o 
   8  -9   5        3.33        3.04      0.70 o 
  -2  -8   5        0.18        0.32      0.51 o 
  -1  -8   5       13.88       13.57      0.53 o 
   0  -8   5        7.12        7.14      0.77 o 
   1  -8   5        9.31        8.04      0.51 o 
   2  -8   5       15.31       16.90      0.58 o 
   3  -8   5        3.31        3.18      0.41 o 
   4  -8   5       10.19       12.25      0.72 o 
   5  -8   5        0.72        0.57      0.40 o 
   6  -8   5        8.76        8.11      0.55 o 
   7  -8   5        9.26        9.50      1.03 o 
   8  -8   5        6.84        5.64      0.52 o 
  -4  -7   5        8.93        5.88      0.64 o 
  -3  -7   5        8.28        5.49      0.53 o 
  -2  -7   5       10.82       12.92      0.56 o 
  -1  -7   5       31.72       31.93      0.61 o 
   0  -7   5       70.47       69.32      1.69 o 
   1  -7   5       97.47       96.47      1.13 o 
   2  -7   5       20.33       21.20      1.19 o 
   3  -7   5      230.39      224.43      6.80 o 
   4  -7   5       31.98       28.48      1.29 o 
   5  -7   5        0.61        1.50      0.49 o 
   6  -7   5       33.82       33.06      1.61 o 
   7  -7   5        2.18        1.86      0.46 o 
   8  -7   5       10.43        9.07      0.60 o 
   9  -7   5       11.07       11.49      1.18 o 
  -5  -6   5       11.02       11.65      0.75 o 
  -4  -6   5        0.25       -0.48      0.50 o 
  -3  -6   5        0.01        0.16      0.61 o 
  -2  -6   5        0.01        0.90      0.50 o 
  -1  -6   5       33.52       34.71      1.03 o 
   0  -6   5      329.09      325.22      3.49 o 
   1  -6   5      253.72      244.31      2.27 o 
   2  -6   5       59.46       58.58      1.38 o 
   3  -6   5       75.30       67.26      1.02 o 
   4  -6   5       90.97       86.95      2.98 o 
   5  -6   5        9.66       10.10      0.94 o 
   6  -6   5       11.20       11.41      0.76 o 
   7  -6   5        1.04        1.79      0.60 o 
   8  -6   5       12.40       15.12      0.68 o 
   9  -6   5        4.45        3.74      0.62 o 
  -6  -5   5        0.12        0.40      0.54 o 
  -5  -5   5       24.90       26.45      1.15 o 
  -4  -5   5        0.13        0.16      0.61 o 
  -3  -5   5       10.02       11.74      0.42 o 
  -2  -5   5        3.88        4.77      0.71 o 
  -1  -5   5       28.77       35.78      0.58 o 
   0  -5   5        9.69       13.62      0.80 o 
   1  -5   5       22.72       22.98      0.65 o 
   2  -5   5      587.41      558.82     12.84 o 
   3  -5   5       31.67       31.44      0.68 o 
   4  -5   5       50.98       45.24      2.30 o 
   5  -5   5        4.42        3.49      0.57 o 
   6  -5   5       24.91       28.23      1.30 o 
   7  -5   5        8.51        8.26      1.24 o 
   8  -5   5        5.29        8.39      0.68 o 
   9  -5   5        6.00        5.86      0.70 o 
  -7  -4   5        1.17        1.46      0.50 o 
  -6  -4   5        0.29        0.85      0.51 o 
  -5  -4   5        1.53        2.44      0.54 o 
  -4  -4   5        1.07        1.35      0.43 o 
  -3  -4   5        0.14        1.20      0.44 o 
  -2  -4   5        0.11        1.49      0.37 o 
  -1  -4   5        2.91        5.71      0.41 o 
   0  -4   5        0.37        1.37      0.35 o 
   1  -4   5      110.62      126.45      0.97 o 
   2  -4   5      334.96      326.41      3.72 o 
   3  -4   5       72.16       71.11      1.00 o 
   4  -4   5       49.32       49.55      2.30 o 
   5  -4   5      390.58      396.34     14.49 o 
   6  -4   5       40.01       44.01      3.12 o 
   7  -4   5        0.04       -0.02      0.45 o 
   8  -4   5        2.61        3.42      0.50 o 
   9  -4   5        5.31        5.23      0.62 o 
  -7  -3   5        3.94        4.70      0.60 o 
  -6  -3   5       10.30       13.22      0.93 o 
  -5  -3   5       60.21       62.59      1.66 o 
  -4  -3   5        1.81        2.00      0.52 o 
  -3  -3   5       12.38       11.93      0.52 o 
  -2  -3   5      837.49      861.70     17.49 o 
  -1  -3   5       26.17       35.48      0.68 o 
   0  -3   5       13.70       10.77      0.52 o 
   1  -3   5      399.74      422.76      5.55 o 
   2  -3   5       66.37       76.12      0.92 o 
   3  -3   5      940.68      965.95     22.61 o 
   4  -3   5       22.77       20.45      0.63 o 
   5  -3   5        0.95        2.45      0.47 o 
   6  -3   5       76.62       86.62      4.85 o 
   7  -3   5       28.49       27.22      1.74 o 
   8  -3   5        0.07        0.54      0.56 o 
  -8  -2   5        5.65        6.50      0.63 o 
  -7  -2   5        0.04        0.63      0.53 o 
  -6  -2   5        1.45        2.20      0.47 o 
  -5  -2   5       54.75       58.82      0.63 o 
  -4  -2   5       26.19       25.84      0.53 o 
  -3  -2   5      352.93      400.23      7.32 o 
  -2  -2   5     1160.39     1109.24     13.02 o 
  -1  -2   5       38.41       34.91      0.79 o 
   0  -2   5       23.84       28.97      0.85 o 
   1  -2   5     1693.24     1789.65     24.25 o 
   2  -2   5      271.24      262.99      6.29 o 
   3  -2   5      139.43      129.30      4.61 o 
   4  -2   5      200.90      176.84     12.03 o 
   5  -2   5       61.93       65.11      5.47 o 
   6  -2   5        4.83        1.54      0.71 o 
   7  -2   5       45.54       46.57      0.86 o 
   8  -2   5        2.38        2.60      0.83 o 
  -8  -1   5        4.24        4.10      0.57 o 
  -7  -1   5        2.03        2.79      0.59 o 
  -6  -1   5       19.67       20.34      0.93 o 
  -5  -1   5       42.31       44.89      0.63 o 
  -4  -1   5        1.00        0.87      0.45 o 
  -3  -1   5      414.11      460.67      8.49 o 
  -2  -1   5      945.72      932.91     10.46 o 
  -1  -1   5     1421.66     1445.37     25.95 o 
   0  -1   5      630.54      602.50      7.60 o 
   1  -1   5      266.32      281.83      2.35 o 
   2  -1   5      222.35      200.38      5.80 o 
   3  -1   5      117.28      119.03      4.29 o 
   4  -1   5        0.01       -0.12      0.50 o 
   5  -1   5       89.85       81.39      7.13 o 
   6  -1   5       13.93        9.60      0.74 o 
   7  -1   5       10.69       12.93      1.84 o 
   8  -1   5       10.53        9.76      2.16 o 
  -9   0   5        2.27        3.20      0.55 o 
  -8   0   5        0.30        0.51      0.61 o 
  -7   0   5      144.98      140.58      5.08 o 
  -6   0   5       63.74       63.78      1.59 o 
  -5   0   5       46.21       46.91      1.56 o 
  -4   0   5        0.29        1.02      0.44 o 
  -3   0   5      117.84      123.74      2.28 o 
  -2   0   5     1104.22     1040.34     19.59 o 
  -1   0   5      939.12      917.65     19.97 o 
   0   0   5      163.63      151.36      4.02 o 
   1   0   5      134.62      146.63      1.58 o 
   2   0   5      175.13      164.19      4.95 o 
   3   0   5       13.97       15.02      0.73 o 
   4   0   5      183.24      192.97     11.87 o 
   5   0   5       52.41       42.28      3.27 o 
   6   0   5        4.18        5.03      0.72 o 
   7   0   5       30.42       29.24      2.55 o 
  -9   1   5       13.41       15.01      0.69 o 
  -8   1   5        6.94        6.48      0.62 o 
  -7   1   5      165.63      159.01      4.80 o 
  -6   1   5      149.96      138.69      3.98 o 
  -5   1   5       19.41       17.94      0.81 o 
  -4   1   5        0.06        0.74      0.45 o 
  -3   1   5      319.16      285.67      9.85 o 
  -2   1   5      634.86      714.70     15.18 o 
  -1   1   5      983.25      966.31      4.05 o 
   0   1   5       64.97       65.36      1.94 o 
   1   1   5       15.82       19.92      1.00 o 
   2   1   5      170.07      192.40      5.05 o 
   3   1   5      233.15      237.46      4.84 o 
   4   1   5       25.18       21.19      0.84 o 
   5   1   5       37.29       37.35      3.18 o 
   6   1   5        0.32        0.94      0.74 o 
   7   1   5        0.00       -0.03      0.56 o 
 -10   2   5        2.80        3.53      0.63 o 
  -9   2   5       10.85       12.14      0.96 o 
  -8   2   5        4.72        4.89      0.49 o 
  -7   2   5        8.84        8.90      0.94 o 
  -6   2   5       12.45       11.66      0.59 o 
  -5   2   5      218.37      204.53      7.16 o 
  -4   2   5        1.27        3.01      0.46 o 
  -3   2   5       55.55       65.16      1.09 o 
  -2   2   5      241.52      261.66      6.46 o 
  -1   2   5       36.21       29.82      0.94 o 
   1   2   5      659.10      625.89      6.15 o 
   2   2   5      125.21      119.36      2.18 o 
   3   2   5       29.59       27.51      1.54 o 
   4   2   5        1.60        2.54      0.79 o 
   5   2   5        0.47        0.74      0.50 o 
   6   2   5       10.35       11.82      0.69 o 
 -10   3   5        0.08        0.12      0.48 o 
  -9   3   5       23.67       25.20      1.81 o 
  -8   3   5       28.19       27.09      1.81 o 
  -7   3   5      211.47      191.50      9.10 o 
  -6   3   5       19.12       19.58      0.63 o 
  -5   3   5       22.13       17.38      0.65 o 
  -4   3   5       16.92       18.51      1.21 o 
  -3   3   5      505.78      544.52     15.17 o 
  -2   3   5      164.11      189.30      1.82 o 
  -1   3   5       22.64       18.67      0.81 o 
   0   3   5      291.34      278.48      2.13 o 
   1   3   5        2.27        2.73      0.89 o 
   2   3   5       45.91       40.58      1.15 o 
   3   3   5       41.02       40.67      0.80 o 
   4   3   5        1.21        1.71      0.58 o 
   5   3   5        5.65        5.77      0.57 o 
   6   3   5        4.30        4.94      0.77 o 
 -10   4   5        0.19        1.12      0.73 o 
  -9   4   5       17.78       19.39      1.87 o 
  -8   4   5       10.51       14.04      0.96 o 
  -7   4   5       60.80       59.57      2.92 o 
  -6   4   5       80.74       78.03      2.83 o 
  -5   4   5       74.25       66.96      3.07 o 
  -4   4   5       10.10       12.48      0.78 o 
  -3   4   5      118.88      106.23      2.22 o 
  -2   4   5      387.69      342.73      3.22 o 
  -1   4   5       15.92       20.12      0.79 o 
   0   4   5        7.49        8.40      0.96 o 
   1   4   5       30.96       28.23      1.08 o 
   2   4   5       15.06       17.76      0.77 o 
   3   4   5       33.15       30.65      2.49 o 
   4   4   5        0.67        1.71      0.69 o 
   5   4   5        0.26        0.28      0.72 o 
 -10   5   5        0.99        1.21      0.51 o 
  -9   5   5        0.00       -0.14      0.52 o 
  -8   5   5        0.02        0.06      0.58 o 
  -7   5   5       50.90       51.05      2.24 o 
  -6   5   5      106.97      111.58      5.72 o 
  -5   5   5       23.73       19.56      0.53 o 
  -4   5   5       38.12       38.13      1.07 o 
  -3   5   5      102.32      104.78      2.03 o 
  -2   5   5      110.87      111.75      0.89 o 
  -1   5   5       48.10       47.65      0.90 o 
   0   5   5       12.45       15.48      0.83 o 
   1   5   5        2.39        2.02      0.62 o 
   2   5   5       20.79       18.30      0.71 o 
   3   5   5        1.75        2.87      0.76 o 
   4   5   5        0.28        0.83      0.76 o 
 -10   6   5        2.64        3.04      0.64 o 
  -9   6   5        3.34        3.49      0.64 o 
  -8   6   5        0.20        1.16      0.51 o 
  -7   6   5        0.41        0.30      0.49 o 
  -6   6   5       21.37       24.50      1.38 o 
  -5   6   5       19.79       18.61      0.56 o 
  -4   6   5      133.07      130.56      3.89 o 
  -3   6   5       16.56       18.05      0.55 o 
  -2   6   5       48.16       48.03      0.72 o 
  -1   6   5        0.97        1.55      0.66 o 
   0   6   5        0.05        0.76      0.73 o 
   1   6   5       25.81       25.78      0.87 o 
   2   6   5        5.03        7.35      0.87 o 
   3   6   5       18.63       18.94      1.71 o 
 -10   7   5        3.81        3.08      0.55 o 
  -9   7   5        2.04        2.83      0.58 o 
  -8   7   5        2.99        2.65      0.54 o 
  -7   7   5        1.20        1.86      0.54 o 
  -6   7   5       15.47       15.94      0.80 o 
  -5   7   5        4.84        4.94      0.51 o 
  -4   7   5        1.15        0.75      0.49 o 
  -3   7   5        1.34        1.61      0.40 o 
  -2   7   5       67.04       66.55      1.95 o 
  -1   7   5        5.66        4.51      0.70 o 
   0   7   5        0.04        0.61      0.76 o 
   1   7   5        1.56        2.16      0.88 o 
   2   7   5        4.04        1.96      0.84 o 
  -9   8   5        4.15        3.87      0.61 o 
  -8   8   5        0.43        1.35      0.63 o 
  -7   8   5        4.39        3.81      0.63 o 
  -6   8   5        2.83        3.55      0.49 o 
  -5   8   5        2.55        3.56      0.54 o 
  -4   8   5       20.88       20.48      0.74 o 
  -3   8   5        1.04        1.52      0.58 o 
  -2   8   5        0.91        1.37      0.53 o 
  -1   8   5        0.12        0.44      0.74 o 
   0   8   5        2.82        2.79      0.87 o 
   1   8   5        2.18        3.09      1.22 o 
  -9   9   5        0.16        0.28      0.61 o 
  -8   9   5        3.49        3.88      0.59 o 
  -7   9   5        2.03        1.89      0.57 o 
  -6   9   5        0.34        0.19      0.50 o 
  -5   9   5        0.01        0.48      0.53 o 
  -4   9   5        5.87        6.96      0.52 o 
  -3   9   5        0.14        0.41      0.59 o 
  -2   9   5        3.42        3.48      0.67 o 
  -1   9   5        2.13        2.51      0.82 o 
  -7  10   5        1.13        1.95      0.54 o 
  -6  10   5        2.26        2.11      0.55 o 
  -5  10   5        0.00        0.23      0.59 o 
  -4  10   5        0.13        0.59      0.70 o 
  -3  10   5        2.73        2.64      0.83 o 
   1 -10   6        1.71        1.96      0.50 o 
   2 -10   6        0.21        0.55      0.48 o 
   3 -10   6        0.38        1.00      0.48 o 
   4 -10   6        0.99        1.15      0.53 o 
   5 -10   6        2.06        2.40      0.65 o 
   6 -10   6        3.97        3.20      0.56 o 
  -1  -9   6        4.33        3.95      0.58 o 
   0  -9   6        3.49        3.90      0.48 o 
   1  -9   6        9.43        8.17      0.42 o 
   2  -9   6        1.85        1.54      0.45 o 
   3  -9   6        6.18        4.54      0.80 o 
   4  -9   6        4.29        4.14      0.51 o 
   5  -9   6        0.06       -0.43      0.45 o 
   6  -9   6       12.50       12.27      1.18 o 
   7  -9   6        1.50        1.75      0.59 o 
  -2  -8   6        3.72        3.09      0.53 o 
  -1  -8   6        0.32        0.40      0.49 o 
   0  -8   6        6.38        8.69      0.49 o 
   1  -8   6        0.21        0.44      0.42 o 
   2  -8   6        5.11        5.66      0.56 o 
   3  -8   6        0.09        0.13      0.41 o 
   4  -8   6       32.32       29.27      0.85 o 
   5  -8   6        2.17        2.84      0.47 o 
   6  -8   6        9.83       10.18      0.50 o 
   7  -8   6        0.87        0.97      0.50 o 
   8  -8   6        8.38        9.98      0.99 o 
  -4  -7   6        4.14        2.94      0.78 o 
  -3  -7   6       13.80       11.90      0.51 o 
  -2  -7   6        1.60        2.45      0.43 o 
  -1  -7   6       32.25       34.97      0.52 o 
   0  -7   6       42.24       40.90      0.53 o 
   1  -7   6       18.38       19.58      0.50 o 
   2  -7   6        0.92        2.82      0.43 o 
   3  -7   6       19.67       19.16      0.90 o 
   4  -7   6       12.44       10.77      0.47 o 
   5  -7   6       35.69       36.94      2.32 o 
   6  -7   6        8.50       10.01      0.69 o 
   7  -7   6       22.14       22.05      1.10 o 
   8  -7   6       24.63       20.89      2.25 o 
  -5  -6   6        0.45        1.15      0.63 o 
  -4  -6   6        3.01        2.65      0.52 o 
  -3  -6   6       19.90       21.07      0.62 o 
  -2  -6   6       23.35       24.08      0.47 o 
  -1  -6   6        5.73        5.69      0.77 o 
   0  -6   6       38.14       33.10      1.04 o 
   1  -6   6       37.35       36.45      0.59 o 
   2  -6   6        4.95        3.94      0.40 o 
   3  -6   6       13.82       12.60      0.44 o 
   4  -6   6       55.68       48.00      0.62 o 
   5  -6   6       29.31       32.07      0.96 o 
   6  -6   6       29.85       30.90      1.82 o 
   7  -6   6        1.69        1.10      0.52 o 
   8  -6   6       29.90       30.88      1.73 o 
  -6  -5   6        0.07        0.96      0.62 o 
  -5  -5   6        1.98        1.97      0.56 o 
  -4  -5   6        0.13        0.60      0.55 o 
  -3  -5   6       44.01       37.69      0.94 o 
  -2  -5   6       21.80       22.78      0.53 o 
  -1  -5   6      104.11      101.13      1.65 o 
   0  -5   6       17.05       17.33      0.50 o 
   1  -5   6      190.39      168.48      2.06 o 
   2  -5   6        0.01        1.26      0.47 o 
   3  -5   6       30.20       30.94      0.59 o 
   4  -5   6        7.74        7.72      0.58 o 
   5  -5   6      149.32      146.65      8.15 o 
   6  -5   6        1.01        2.02      0.41 o 
   7  -5   6        1.13        1.42      0.47 o 
   8  -5   6       10.11       10.45      1.03 o 
  -7  -4   6        0.51        0.90      0.72 o 
  -6  -4   6        5.31        6.92      0.58 o 
  -5  -4   6        3.88        5.02      0.56 o 
  -4  -4   6       45.32       43.04      0.85 o 
  -3  -4   6       29.22       32.94      2.02 o 
  -2  -4   6        8.37       10.43      0.40 o 
  -1  -4   6       77.19       77.52      0.65 o 
   0  -4   6        1.45        0.91      0.37 o 
   1  -4   6      361.32      365.71      6.16 o 
   2  -4   6        4.92        4.85      0.40 o 
   3  -4   6      241.25      218.61      4.76 o 
   4  -4   6        1.16        2.08      0.41 o 
   5  -4   6       20.36       16.02      0.91 o 
   6  -4   6        3.94        5.27      0.55 o 
   7  -4   6        0.56        0.95      0.60 o 
   8  -4   6        3.50        3.48      1.15 o 
  -7  -3   6        0.59        0.99      0.51 o 
  -6  -3   6       27.38       26.80      1.34 o 
  -5  -3   6        2.28        3.48      0.43 o 
  -4  -3   6       26.70       26.54      0.57 o 
  -3  -3   6      122.82      132.37      2.26 o 
  -2  -3   6      123.04      137.56      2.00 o 
  -1  -3   6      259.08      286.21      5.01 o 
   0  -3   6      442.67      421.04      7.42 o 
   1  -3   6       40.22       40.55      0.74 o 
   2  -3   6       95.97      103.03      1.30 o 
   3  -3   6      141.25      131.59      3.13 o 
   4  -3   6      149.64      140.01      5.34 o 
   5  -3   6        8.15        7.76      0.50 o 
   6  -3   6       13.58       17.08      1.01 o 
   7  -3   6        3.45        3.92      0.62 o 
   8  -3   6       20.25       19.96      2.13 o 
  -8  -2   6        1.18        1.77      0.53 o 
  -7  -2   6        8.62        8.23      0.57 o 
  -6  -2   6       40.91       39.16      1.33 o 
  -5  -2   6       29.38       34.19      0.62 o 
  -4  -2   6        5.77        6.58      0.42 o 
  -2  -2   6      231.65      230.70      2.86 o 
  -1  -2   6      889.68      854.84      8.44 o 
   0  -2   6      529.46      520.79      9.56 o 
   1  -2   6      183.46      185.02      2.36 o 
   2  -2   6       48.06       51.76      0.88 o 
   3  -2   6       97.07       79.47      1.00 o 
   4  -2   6      865.13      816.97     45.83 o 
   5  -2   6        1.22        1.65      0.67 o 
   6  -2   6        0.25        0.71      0.56 o 
   7  -2   6        6.51        5.79      1.07 o 
   8  -2   6        1.11        2.09      0.84 o 
  -8  -1   6        7.86        8.32      0.69 o 
  -7  -1   6        9.17        8.02      0.50 o 
  -6  -1   6       59.04       53.81      1.83 o 
  -5  -1   6       22.20       19.26      1.06 o 
  -4  -1   6       85.57       85.72      1.32 o 
  -3  -1   6      459.86      473.21      5.72 o 
  -2  -1   6      172.86      166.29      1.02 o 
  -1  -1   6      734.11      707.13     14.06 o 
   0  -1   6      148.75      141.59      1.77 o 
   1  -1   6       26.70       32.25      0.73 o 
   2  -1   6       23.09       21.67      0.76 o 
   3  -1   6        0.87        1.00      0.62 o 
   4  -1   6      432.39      443.01     31.87 o 
   5  -1   6        3.82        3.88      0.67 o 
   6  -1   6       47.05       41.69      3.45 o 
   7  -1   6        2.49        2.15      0.79 o 
   8  -1   6        0.02        0.25      0.71 o 
  -9   0   6        0.43        1.13      0.68 o 
  -8   0   6        4.31        4.19      0.77 o 
  -7   0   6        6.42        5.25      0.43 o 
  -6   0   6       16.75       15.23      0.76 o 
  -5   0   6      144.34      136.93      3.25 o 
  -4   0   6       10.36       16.33      0.65 o 
  -3   0   6      127.67      128.45      2.64 o 
  -2   0   6      887.52      915.16     24.28 o 
  -1   0   6       38.50       41.58      0.94 o 
   0   0   6        0.05        1.15      0.66 o 
   1   0   6       95.86       97.46      1.90 o 
   2   0   6        0.01        0.18      0.63 o 
   3   0   6       55.76       55.19      2.84 o 
   4   0   6      146.88      159.66     10.17 o 
   5   0   6       11.39        7.82      0.73 o 
   6   0   6        1.39        1.64      0.74 o 
   7   0   6        5.51        5.06      0.88 o 
  -9   1   6        5.35        5.23      0.59 o 
  -8   1   6        6.48        6.34      0.69 o 
  -7   1   6       21.99       24.78      1.60 o 
  -6   1   6       32.27       29.12      0.83 o 
  -5   1   6        0.00        0.58      0.49 o 
  -4   1   6      571.00      532.43      8.90 o 
  -3   1   6       40.61       33.47      1.05 o 
  -2   1   6       52.64       48.88      1.27 o 
  -1   1   6     2771.57     2257.75     85.09 o 
   0   1   6       21.91       25.76      1.08 o 
   1   1   6       15.68       17.87      1.05 o 
   2   1   6      296.70      312.29     13.29 o 
   3   1   6        9.94       15.67      0.78 o 
   4   1   6       50.65       49.06      1.00 o 
   5   1   6        3.67        4.56      0.74 o 
   6   1   6        0.02        0.10      0.78 o 
   7   1   6        8.67        9.51      1.43 o 
 -10   2   6        4.65        4.19      1.14 o 
  -9   2   6        9.68        8.47      0.57 o 
  -8   2   6       82.90       73.75      5.80 o 
  -7   2   6       79.43       77.70      4.62 o 
  -6   2   6       27.35       24.71      0.79 o 
  -5   2   6        0.15        0.89      0.53 o 
  -4   2   6       16.04       14.57      0.73 o 
  -3   2   6      833.52      800.82     54.48 o 
  -2   2   6      148.53      166.99      3.46 o 
  -1   2   6      983.16      957.77      4.98 o 
   2   2   6       49.00       52.05      1.34 o 
   3   2   6        0.79        1.34      0.84 o 
   4   2   6       15.80       14.91      0.98 o 
   5   2   6        8.12        7.61      0.63 o 
   6   2   6        4.81        4.65      0.59 o 
 -10   3   6       13.45       11.85      1.01 o 
  -9   3   6        9.63       10.75      0.64 o 
  -8   3   6        8.47        8.19      0.45 o 
  -7   3   6       16.74       16.43      0.65 o 
  -6   3   6      129.65      128.37      6.67 o 
  -5   3   6        1.96        2.79      0.61 o 
  -4   3   6       26.40       24.17      1.15 o 
  -3   3   6      614.78      594.76     27.34 o 
  -2   3   6      124.06      123.43      1.49 o 
  -1   3   6      445.52      428.26      2.75 o 
   0   3   6       77.78       75.02      1.33 o 
   1   3   6       50.39       46.72      1.16 o 
   2   3   6       13.43       14.35      0.85 o 
   3   3   6       35.11       32.35      1.33 o 
   4   3   6        4.20        4.58      0.65 o 
   5   3   6        0.51        1.05      0.64 o 
 -10   4   6        5.04        5.25      0.51 o 
  -9   4   6        0.08        0.58      0.47 o 
  -8   4   6       11.18       11.40      0.98 o 
  -7   4   6       42.20       45.81      1.38 o 
  -6   4   6       91.53       85.25      4.06 o 
  -5   4   6        1.02        0.66      0.43 o 
  -4   4   6       32.80       34.46      1.84 o 
  -3   4   6      144.29      157.48      5.05 o 
  -2   4   6        9.55       14.58      0.72 o 
  -1   4   6      228.02      216.97      1.99 o 
   0   4   6        1.27        1.77      0.59 o 
   1   4   6      162.01      151.73      1.39 o 
   2   4   6       11.15       14.11      1.06 o 
   3   4   6        3.39        4.98      0.75 o 
   4   4   6        3.18        3.00      0.73 o 
   5   4   6        2.04        1.11      0.74 o 
 -10   5   6        8.53        6.77      0.90 o 
  -9   5   6       19.54       16.84      1.67 o 
  -8   5   6       22.57       22.56      0.72 o 
  -7   5   6       15.70       15.68      0.93 o 
  -6   5   6       82.39       84.50      5.63 o 
  -5   5   6       17.22       17.62      0.64 o 
  -4   5   6        0.20        0.55      0.48 o 
  -3   5   6       33.92       35.75      0.80 o 
  -2   5   6       15.14       16.31      0.72 o 
  -1   5   6      236.40      210.80      1.75 o 
   0   5   6        5.90        5.15      0.98 o 
   1   5   6       44.73       44.39      1.23 o 
   2   5   6      121.40      122.04      1.59 o 
   3   5   6       41.43       42.43      1.28 o 
   4   5   6        5.72        5.50      0.75 o 
 -10   6   6        0.25        0.60      0.69 o 
  -9   6   6        0.85        1.20      0.49 o 
  -8   6   6       22.63       21.88      2.00 o 
  -7   6   6       25.22       23.87      0.64 o 
  -6   6   6       67.21       70.40      2.90 o 
  -5   6   6        6.92        7.61      0.53 o 
  -4   6   6       21.79       19.63      0.58 o 
  -3   6   6       10.72       11.47      0.50 o 
  -2   6   6        1.95        2.22      0.61 o 
  -1   6   6        0.23        0.68      0.79 o 
   0   6   6       56.55       60.67      1.28 o 
   1   6   6        8.18        8.36      1.08 o 
   2   6   6        0.33        0.85      0.77 o 
   3   6   6        1.51        0.72      1.14 o 
 -10   7   6        0.00        0.18      0.75 o 
  -9   7   6        0.01        0.05      0.65 o 
  -8   7   6       11.11        9.02      0.74 o 
  -7   7   6        3.95        3.90      0.48 o 
  -6   7   6       12.77       12.66      0.69 o 
  -5   7   6       52.23       54.10      1.61 o 
  -4   7   6       17.38       21.79      0.61 o 
  -3   7   6        6.09        7.51      0.63 o 
  -2   7   6        0.13        0.71      0.68 o 
  -1   7   6        9.03        9.32      0.88 o 
   0   7   6        5.41        7.25      0.79 o 
   1   7   6        6.65        4.64      1.12 o 
   2   7   6        0.30        0.54      0.84 o 
  -9   8   6        0.01        1.20      0.61 o 
  -8   8   6        0.14        0.97      0.58 o 
  -7   8   6        2.23        3.15      0.66 o 
  -6   8   6        2.60        3.90      0.48 o 
  -5   8   6        2.12        2.56      0.48 o 
  -4   8   6        5.61        6.80      0.55 o 
  -3   8   6        2.01        2.41      0.81 o 
  -2   8   6        1.63        1.27      0.73 o 
  -1   8   6        0.60        1.70      1.12 o 
   0   8   6        6.64        5.21      0.82 o 
  -8   9   6        1.14        1.14      0.68 o 
  -7   9   6        0.01        0.37      0.57 o 
  -6   9   6        4.68        4.13      0.57 o 
  -5   9   6        4.74        4.68      0.59 o 
  -4   9   6        0.48        0.91      0.51 o 
  -3   9   6        4.96        4.77      0.67 o 
  -2   9   6        1.59        1.16      0.87 o 
  -1   9   6        0.07        0.01      0.87 o 
  -7  10   6        0.10       -0.12      0.71 o 
  -6  10   6        0.18        0.58      0.60 o 
  -5  10   6        6.04        4.91      0.61 o 
  -4  10   6        1.04        1.55      0.78 o 
   2 -10   7        3.05        1.97      0.59 o 
   3 -10   7        0.44        0.76      0.52 o 
   4 -10   7        0.02        0.04      0.53 o 
   5 -10   7        2.23        2.45      0.49 o 
  -1  -9   7        0.60        1.05      0.46 o 
   0  -9   7        1.26        1.22      0.41 o 
   1  -9   7        0.84        1.19      0.43 o 
   2  -9   7        0.02        0.26      0.41 o 
   3  -9   7        1.81        1.91      0.44 o 
   4  -9   7       14.70       13.88      0.49 o 
   5  -9   7        4.42        5.04      0.47 o 
   6  -9   7        3.40        3.58      0.66 o 
   7  -9   7        0.70        1.06      0.60 o 
  -2  -8   7        0.13        0.34      0.58 o 
  -1  -8   7        0.71        0.65      0.45 o 
   0  -8   7        0.15        0.91      0.53 o 
   1  -8   7       16.05       18.70      0.49 o 
   2  -8   7       37.51       36.22      0.66 o 
   3  -8   7        3.80        4.26      0.45 o 
   4  -8   7        2.46        3.03      0.42 o 
   5  -8   7       21.02       21.17      0.85 o 
   6  -8   7        2.48        2.51      0.54 o 
   7  -8   7        7.06        5.97      0.76 o 
   8  -8   7        0.50        0.44      1.20 o 
  -4  -7   7        0.08       -0.15      0.55 o 
  -3  -7   7        2.75        2.49      0.57 o 
  -2  -7   7        8.28       11.13      0.89 o 
  -1  -7   7        4.29        5.41      0.47 o 
   0  -7   7      109.68      103.88      1.33 o 
   1  -7   7        4.52        4.14      0.41 o 
   2  -7   7        5.83        3.59      0.44 o 
   3  -7   7       17.62       16.07      0.41 o 
   4  -7   7        0.08        0.50      0.40 o 
   5  -7   7       21.50       19.09      1.58 o 
   6  -7   7       11.17       13.14      0.71 o 
   7  -7   7        4.63        4.36      0.75 o 
   8  -7   7        6.34        5.60      1.03 o 
  -5  -6   7        2.41        3.74      0.73 o 
  -4  -6   7        5.39        5.16      0.58 o 
  -3  -6   7        1.39        0.47      0.42 o 
  -2  -6   7        0.07        1.34      0.40 o 
  -1  -6   7       24.87       28.00      0.58 o 
   0  -6   7      267.20      273.84      1.67 o 
   1  -6   7        0.98        0.87      0.48 o 
   2  -6   7       11.14        8.05      0.45 o 
   3  -6   7       13.32        9.77      0.45 o 
   4  -6   7       17.15       19.08      1.00 o 
   5  -6   7       10.54       11.27      0.73 o 
   6  -6   7        1.60        3.40      1.00 o 
   7  -6   7       26.46       26.40      1.45 o 
   8  -6   7        5.94        5.59      0.75 o 
  -6  -5   7        0.33        0.44      0.56 o 
  -5  -5   7        0.81        1.17      0.56 o 
  -4  -5   7       15.78       14.76      0.65 o 
  -3  -5   7        0.04        0.77      0.49 o 
  -2  -5   7       63.44       62.98      0.76 o 
  -1  -5   7       11.19       13.71      0.45 o 
   0  -5   7      216.06      197.72      4.11 o 
   1  -5   7        0.67        0.98      0.50 o 
   2  -5   7       11.55       12.38      0.44 o 
   3  -5   7       32.06       32.90      1.08 o 
   4  -5   7        5.93        6.76      0.63 o 
   5  -5   7      364.11      375.22     21.95 o 
   6  -5   7        2.91        4.13      0.53 o 
   7  -5   7       38.68       41.98      2.77 o 
   8  -5   7        8.15        6.69      0.51 o 
  -7  -4   7        1.81        1.59      0.90 o 
  -6  -4   7        0.02        0.94      0.66 o 
  -5  -4   7       18.67       16.21      0.75 o 
  -4  -4   7        0.02        0.75      0.45 o 
  -3  -4   7        1.89        0.85      0.40 o 
  -2  -4   7       18.31       23.19      0.99 o 
  -1  -4   7       24.87       30.11      0.49 o 
   0  -4   7       45.10       42.72      1.32 o 
   1  -4   7      201.52      198.87      1.20 o 
   2  -4   7       48.25       45.90      0.60 o 
   3  -4   7        0.20        1.05      0.47 o 
   4  -4   7      219.02      216.68     10.70 o 
   5  -4   7       50.52       48.54      3.15 o 
   6  -4   7        5.91        4.99      0.50 o 
   7  -4   7       12.53       13.90      1.19 o 
   8  -4   7       29.26       31.50      3.08 o 
  -7  -3   7        0.20        0.31      0.51 o 
  -6  -3   7        6.26        6.81      0.73 o 
  -5  -3   7        9.15        7.73      0.54 o 
  -4  -3   7        3.39        5.38      0.38 o 
  -3  -3   7       33.55       39.61      0.84 o 
  -2  -3   7        2.85        3.36      0.50 o 
  -1  -3   7      383.99      367.15      4.12 o 
   0  -3   7      136.89      113.11      2.62 o 
   2  -3   7       89.63       79.43      2.57 o 
   3  -3   7      180.86      173.34      3.76 o 
   4  -3   7       43.00       35.24      1.39 o 
   5  -3   7        0.87        1.28      0.46 o 
   6  -3   7        0.14        0.01      0.59 o 
   7  -3   7        4.25        2.70      0.55 o 
   8  -3   7       10.98        9.93      1.79 o 
  -8  -2   7        1.45        2.23      0.61 o 
  -7  -2   7        4.16        5.80      0.56 o 
  -6  -2   7       28.93       27.01      1.16 o 
  -5  -2   7      128.43      124.54      0.97 o 
  -4  -2   7        1.17        3.44      0.42 o 
  -3  -2   7       10.01       13.30      0.43 o 
  -2  -2   7       29.30       34.55      0.98 o 
  -1  -2   7       22.99       23.71      0.52 o 
   0  -2   7     1233.43     1301.19     12.46 o 
   1  -2   7      705.66      689.39     16.65 o 
   2  -2   7       27.69       25.89      1.18 o 
   3  -2   7      158.08      154.87      3.06 o 
   4  -2   7       15.83       17.29      1.53 o 
   5  -2   7        3.81        4.70      0.70 o 
   6  -2   7       17.71       13.67      0.94 o 
   7  -2   7        0.03        0.41      0.63 o 
   8  -2   7       10.65        8.20      2.11 o 
  -8  -1   7        0.10        0.11      0.65 o 
  -7  -1   7       17.33       19.22      0.67 o 
  -6  -1   7        0.22        0.07      0.49 o 
  -5  -1   7      206.60      193.94      7.56 o 
  -4  -1   7        7.80        9.79      0.52 o 
  -3  -1   7        6.93        7.90      0.44 o 
  -2  -1   7      146.00      160.16      2.16 o 
  -1  -1   7       82.46       85.97      1.77 o 
   0  -1   7      411.50      391.76      7.16 o 
   1  -1   7      162.30      160.51      1.36 o 
   2  -1   7        3.38        6.52      0.76 o 
   3  -1   7      110.87      110.64      5.37 o 
   4  -1   7       98.85      100.24      6.24 o 
   5  -1   7        2.17        2.52      0.57 o 
   6  -1   7        0.14        0.50      0.59 o 
   7  -1   7        0.07        0.61      0.64 o 
  -9   0   7        1.26        1.40      0.59 o 
  -8   0   7        0.86        0.76      0.54 o 
  -7   0   7       22.79       22.06      1.10 o 
  -6   0   7       27.79       27.37      1.38 o 
  -5   0   7      299.12      289.78     11.95 o 
  -4   0   7      224.44      217.49      5.92 o 
  -3   0   7      191.09      195.07      4.99 o 
  -2   0   7      183.16      183.15      4.57 o 
  -1   0   7     1279.50     1313.07      3.71 o 
   0   0   7      376.38      377.30      4.52 o 
   1   0   7       84.34       95.39      1.41 o 
   3   0   7      115.21      115.88      8.44 o 
   4   0   7       68.91       71.03      4.04 o 
   5   0   7       11.81       14.24      1.00 o 
   6   0   7       12.15       12.70      0.82 o 
   7   0   7        0.53        0.63      0.86 o 
  -9   1   7        1.95        2.73      0.56 o 
  -8   1   7        0.00        0.23      0.50 o 
  -7   1   7        1.46        1.63      0.44 o 
  -6   1   7        2.40        2.55      0.55 o 
  -5   1   7      387.20      390.12     17.27 o 
  -4   1   7      516.16      514.79     18.36 o 
  -3   1   7        0.14        1.00      0.67 o 
  -2   1   7       39.80       46.20      1.99 o 
  -1   1   7     2053.24     2061.81     23.49 o 
   0   1   7      235.30      254.78      2.28 o 
   1   1   7      655.22      702.79     30.78 o 
   2   1   7       55.52       62.33      2.12 o 
   3   1   7       33.21       31.44      1.83 o 
   4   1   7      174.88      167.73      7.71 o 
   5   1   7        9.23        8.45      0.78 o 
   6   1   7        4.15        3.29      1.01 o 
 -10   2   7        4.95        4.60      0.84 o 
  -9   2   7        1.44        1.48      0.66 o 
  -8   2   7       14.40       15.83      1.77 o 
  -7   2   7       67.05       70.04      2.04 o 
  -6   2   7        1.72        2.46      0.51 o 
  -5   2   7       10.22        9.74      0.55 o 
  -4   2   7       62.68       74.01      6.87 o 
  -3   2   7       26.91       30.37      0.81 o 
  -2   2   7      550.59      563.91     20.07 o 
  -1   2   7      148.67      168.15      2.98 o 
   2   2   7        0.84        0.83      1.02 o 
   3   2   7        0.01        0.68      0.83 o 
   4   2   7        0.02        0.59      0.87 o 
   5   2   7        3.65        3.92      0.56 o 
   6   2   7        0.07        0.34      0.72 o 
 -10   3   7        1.93        2.06      0.59 o 
  -9   3   7        1.18        0.32      0.58 o 
  -8   3   7        6.24        6.59      0.71 o 
  -7   3   7        7.61       10.31      0.57 o 
  -6   3   7        0.15        0.37      0.43 o 
  -5   3   7       51.77       52.37      2.75 o 
  -4   3   7      366.51      349.33     15.96 o 
  -3   3   7      110.18      119.00      5.25 o 
  -2   3   7      166.23      162.19      6.01 o 
  -1   3   7      149.29      143.36      1.75 o 
   0   3   7       51.91       49.94      1.18 o 
   1   3   7       19.38       22.20      1.01 o 
   2   3   7       57.05       56.82      1.22 o 
   3   3   7       82.60       83.20      1.79 o 
   4   3   7        1.09        0.75      0.56 o 
   5   3   7        8.43        9.64      0.63 o 
 -10   4   7       11.99       10.42      0.72 o 
  -9   4   7       21.22       18.78      0.75 o 
  -8   4   7       61.09       65.20      3.00 o 
  -7   4   7       11.96       14.31      0.86 o 
  -6   4   7       17.19       21.18      0.72 o 
  -5   4   7        0.24        0.73      0.56 o 
  -4   4   7        4.49        5.05      0.61 o 
  -3   4   7      148.98      139.89      5.70 o 
  -2   4   7      470.01      440.57     10.33 o 
  -1   4   7        9.75       11.74      0.99 o 
   0   4   7       58.51       53.98      1.02 o 
   1   4   7        0.60        0.71      0.89 o 
   2   4   7      123.86      131.08      1.56 o 
   3   4   7       41.70       43.75      1.00 o 
   4   4   7        0.40        0.79      0.86 o 
 -10   5   7        7.45        6.94      0.66 o 
  -9   5   7        0.94        2.00      0.68 o 
  -8   5   7        0.24        0.11      0.54 o 
  -7   5   7       47.21       52.02      1.81 o 
  -6   5   7       90.02       97.41      5.48 o 
  -5   5   7       36.40       32.87      1.14 o 
  -4   5   7      121.33      114.72      3.01 o 
  -3   5   7        9.08        9.98      0.65 o 
  -2   5   7      130.84      114.41      6.48 o 
  -1   5   7      230.08      229.93      2.02 o 
   0   5   7        0.10        1.18      0.97 o 
   1   5   7       26.07       25.35      0.85 o 
   2   5   7       31.88       29.10      1.20 o 
   3   5   7        0.17       -0.35      1.11 o 
 -10   6   7        2.76        3.03      0.62 o 
  -9   6   7       18.52       17.76      0.76 o 
  -8   6   7        1.14        1.65      0.56 o 
  -7   6   7        0.22        0.95      0.47 o 
  -6   6   7       21.21       19.25      1.09 o 
  -5   6   7       75.87       77.93      2.10 o 
  -4   6   7        2.37        2.67      0.64 o 
  -3   6   7       15.98       16.56      0.78 o 
  -2   6   7        7.26        7.56      0.81 o 
  -1   6   7       32.34       32.78      1.18 o 
   0   6   7       17.88       19.09      0.81 o 
   1   6   7        0.68        1.32      1.02 o 
   2   6   7        0.73        0.86      0.76 o 
 -10   7   7        0.55        0.59      0.74 o 
  -9   7   7       12.75       12.28      1.44 o 
  -8   7   7        0.03        0.32      0.65 o 
  -7   7   7        2.17        2.42      0.57 o 
  -6   7   7       19.52       18.48      0.89 o 
  -5   7   7        2.99        3.13      0.52 o 
  -4   7   7       33.69       32.18      0.80 o 
  -3   7   7        1.50        1.96      0.66 o 
  -2   7   7        0.00        0.57      0.79 o 
  -1   7   7        3.33        3.67      1.04 o 
   0   7   7        2.96        4.44      1.11 o 
   1   7   7       12.08        9.06      1.17 o 
  -9   8   7        3.82        2.83      0.58 o 
  -8   8   7        4.48        3.71      0.69 o 
  -7   8   7        3.29        3.56      0.59 o 
  -6   8   7        6.27        7.11      0.57 o 
  -5   8   7        3.30        2.48      0.58 o 
  -4   8   7        2.98        2.85      0.63 o 
  -3   8   7        0.06        0.38      0.71 o 
  -2   8   7        2.37        3.36      1.11 o 
  -1   8   7        0.16        0.80      1.12 o 
   0   8   7        1.38        2.49      0.85 o 
  -8   9   7        0.08        0.20      0.53 o 
  -7   9   7        0.13        0.69      0.60 o 
  -6   9   7        5.87        8.11      0.60 o 
  -5   9   7        6.86        8.80      0.62 o 
  -4   9   7        1.35        1.10      0.67 o 
  -3   9   7        0.00        0.66      0.82 o 
  -2   9   7        0.05        1.65      1.18 o 
   2 -10   8        0.08        0.27      0.42 o 
   3 -10   8        0.03        0.60      0.53 o 
   4 -10   8        0.30        0.04      0.49 o 
  -1  -9   8        8.56        6.89      0.85 o 
   0  -9   8        2.26        2.62      0.52 o 
   1  -9   8        0.03        0.57      0.46 o 
   2  -9   8        0.24        0.96      0.55 o 
   3  -9   8        0.73        2.07      0.64 o 
   4  -9   8        6.00        6.27      0.82 o 
   5  -9   8        0.10        0.63      0.49 o 
   6  -9   8        0.35        0.86      0.53 o 
  -2  -8   8        5.70        6.89      0.60 o 
  -1  -8   8        0.28       -0.04      0.50 o 
   0  -8   8        0.63        0.68      0.47 o 
   1  -8   8       19.86       19.03      0.66 o 
   2  -8   8        0.00        0.10      0.46 o 
   3  -8   8       20.69       19.15      0.51 o 
   4  -8   8        0.26       -0.07      0.45 o 
   5  -8   8       14.44       14.42      0.85 o 
   6  -8   8        0.00       -0.24      0.44 o 
   7  -8   8        1.50        1.90      0.63 o 
  -4  -7   8        0.45        0.23      0.56 o 
  -3  -7   8        0.66        0.56      0.57 o 
  -2  -7   8        0.72        0.41      0.44 o 
  -1  -7   8        2.42        3.47      0.48 o 
   0  -7   8       54.74       57.10      1.14 o 
   1  -7   8        0.25        0.62      0.50 o 
   2  -7   8        2.40        2.91      0.40 o 
   3  -7   8       50.28       47.84      0.90 o 
   4  -7   8       12.60       11.59      0.44 o 
   5  -7   8        6.83        8.85      0.54 o 
   6  -7   8        6.27        7.24      0.87 o 
   7  -7   8        4.15        4.01      0.58 o 
  -5  -6   8        2.30        3.53      0.72 o 
  -4  -6   8        0.84        1.23      0.46 o 
  -3  -6   8        0.68        1.59      0.48 o 
  -2  -6   8        1.00        2.49      0.41 o 
  -1  -6   8        7.06        7.00      0.46 o 
   0  -6   8        0.80        0.33      0.47 o 
   1  -6   8       11.54       10.93      0.66 o 
   2  -6   8       16.05       16.56      0.68 o 
   3  -6   8        9.46        9.47      0.49 o 
   4  -6   8       75.37       69.19      2.49 o 
   5  -6   8       35.46       36.05      1.63 o 
   6  -6   8       14.20       13.79      1.18 o 
   7  -6   8       25.20       25.61      2.96 o 
   8  -6   8        0.02        0.26      0.59 o 
  -6  -5   8        0.17        0.96      0.62 o 
  -5  -5   8        0.73        1.50      0.64 o 
  -4  -5   8       23.58       17.16      0.86 o 
  -3  -5   8        4.14        4.97      0.42 o 
  -2  -5   8        3.77        6.44      0.39 o 
  -1  -5   8        6.12        6.72      0.51 o 
   0  -5   8       13.41       14.77      0.40 o 
   1  -5   8       11.97       14.87      0.58 o 
   2  -5   8       36.78       29.30      0.44 o 
   3  -5   8        1.09        1.08      0.37 o 
   4  -5   8        8.07        7.24      0.96 o 
   5  -5   8        2.41        2.73      0.45 o 
   6  -5   8        6.71        6.98      0.76 o 
   7  -5   8       10.48        9.84      0.68 o 
   8  -5   8       22.37       23.41      1.74 o 
  -6  -4   8        6.12        5.39      0.60 o 
  -5  -4   8       10.56       11.84      0.58 o 
  -4  -4   8        1.17        2.04      0.46 o 
  -3  -4   8       12.66       15.56      1.45 o 
  -2  -4   8      137.58      132.61      1.29 o 
  -1  -4   8      206.01      200.37      3.20 o 
   0  -4   8      313.52      292.08      4.44 o 
   1  -4   8       22.22       29.33      0.64 o 
   2  -4   8        0.89        1.88      0.42 o 
   3  -4   8        0.09        0.07      0.37 o 
   4  -4   8       36.64       38.43      1.56 o 
   5  -4   8        6.67        6.80      0.50 o 
   6  -4   8      100.80      101.46      7.24 o 
   7  -4   8        4.60        3.92      0.65 o 
   8  -4   8        3.14        2.12      0.62 o 
  -7  -3   8       11.35       10.75      0.63 o 
  -6  -3   8        1.42        1.11      0.62 o 
  -5  -3   8        0.64        0.99      0.50 o 
  -4  -3   8        7.99        5.71      0.45 o 
  -3  -3   8        1.21        2.91      0.39 o 
  -2  -3   8       20.62       24.77      0.88 o 
  -1  -3   8        4.40        4.98      0.40 o 
   0  -3   8      691.57      692.71      6.11 o 
   1  -3   8      115.54      105.52      0.94 o 
   2  -3   8       44.07       46.01      0.58 o 
   3  -3   8        2.39        2.36      0.45 o 
   4  -3   8      176.63      188.45      7.62 o 
   5  -3   8       40.55       49.17      2.75 o 
   6  -3   8       24.42       26.43      1.10 o 
   7  -3   8       18.21       16.25      0.78 o 
   8  -3   8        0.25        0.19      0.53 o 
  -8  -2   8        0.09       -0.21      0.54 o 
  -7  -2   8        0.15        0.40      0.55 o 
  -6  -2   8        1.88        1.65      0.53 o 
  -5  -2   8        1.08        0.91      0.45 o 
  -4  -2   8       25.81       19.55      0.93 o 
  -3  -2   8       66.35       61.13      1.29 o 
  -2  -2   8       22.66       23.71      0.51 o 
  -1  -2   8      158.77      149.38      0.81 o 
   0  -2   8      475.85      477.28     15.33 o 
   1  -2   8      130.87      105.07      2.89 o 
   2  -2   8       65.56       58.41      1.08 o 
   3  -2   8      299.99      311.24     10.80 o 
   4  -2   8       92.29       87.89      2.65 o 
   5  -2   8        2.57        2.69      0.98 o 
   6  -2   8       20.58       21.14      0.85 o 
   7  -2   8       25.25       26.49      0.98 o 
  -8  -1   8        0.08       -0.02      0.56 o 
  -7  -1   8        3.97        5.09      0.54 o 
  -6  -1   8        8.60       10.43      0.68 o 
  -5  -1   8       20.44       18.26      1.28 o 
  -4  -1   8      168.24      177.66      4.96 o 
  -3  -1   8      169.26      150.47      2.46 o 
  -2  -1   8       80.87       73.37      1.56 o 
  -1  -1   8      245.99      225.25      3.89 o 
   0  -1   8      281.32      230.57      8.95 o 
   1  -1   8      171.89      158.50      3.41 o 
   2  -1   8        5.83        5.33      0.67 o 
   3  -1   8      207.49      228.44     12.85 o 
   4  -1   8        1.91        2.09      0.69 o 
   5  -1   8        7.00        7.33      0.73 o 
   6  -1   8        0.42        0.20      0.76 o 
   7  -1   8        6.03        6.36      1.85 o 
  -9   0   8       11.96        8.94      1.05 o 
  -8   0   8        4.07        4.84      0.81 o 
  -7   0   8        0.02        0.34      0.49 o 
  -6   0   8       75.04       73.80      4.94 o 
  -5   0   8       36.17       34.96      0.96 o 
  -4   0   8       65.16       57.03      1.24 o 
  -3   0   8        1.39        3.40      0.51 o 
  -2   0   8       25.36       29.78      1.28 o 
  -1   0   8     1464.56     1588.73     18.43 o 
   0   0   8      694.48      680.35     21.14 o 
   1   0   8      310.40      293.31     13.17 o 
   2   0   8       23.59       22.23      0.87 o 
   3   0   8      184.04      177.16      6.00 o 
   4   0   8        0.24        0.44      0.71 o 
   5   0   8       21.64       20.57      2.15 o 
   6   0   8        0.06        0.20      0.79 o 
   7   0   8        0.61        0.80      0.89 o 
  -9   1   8        0.01        0.05      0.65 o 
  -8   1   8       61.10       59.45      3.58 o 
  -7   1   8        9.45       10.73      0.58 o 
  -6   1   8        6.59        6.72      0.58 o 
  -5   1   8      234.31      243.19     10.47 o 
  -4   1   8       18.22       13.41      1.13 o 
  -3   1   8      130.89      151.14      6.88 o 
  -2   1   8      428.88      458.13     14.71 o 
  -1   1   8       43.77       45.75      0.96 o 
   0   1   8      183.75      194.21      1.89 o 
   1   1   8       52.92       52.13      3.16 o 
   2   1   8        4.27        5.19      0.86 o 
   3   1   8      130.09      118.05      4.06 o 
   4   1   8        0.06        1.46      0.77 o 
   5   1   8        0.01        0.38      0.74 o 
   6   1   8        0.13        1.17      0.84 o 
 -10   2   8        0.25        1.50      0.73 o 
  -9   2   8        5.06        4.82      0.65 o 
  -8   2   8       12.51       13.35      0.92 o 
  -7   2   8       42.91       43.22      1.39 o 
  -6   2   8       15.44       13.69      0.61 o 
  -5   2   8      259.04      271.91     16.69 o 
  -4   2   8      915.60      916.43     35.98 o 
  -3   2   8        7.35        6.31      0.66 o 
  -2   2   8       15.45       11.05      0.74 o 
  -1   2   8        5.31        7.24      0.89 o 
   2   2   8      100.50       99.61      2.42 o 
   3   2   8       97.32       97.00      1.71 o 
   4   2   8       17.03       15.45      1.03 o 
   5   2   8        8.27        7.08      1.03 o 
 -10   3   8        0.17        0.27      0.53 o 
  -9   3   8       13.77       12.78      0.69 o 
  -8   3   8        0.12        0.18      0.48 o 
  -7   3   8       23.02       24.22      0.94 o 
  -6   3   8       56.98       58.72      7.04 o 
  -5   3   8        6.59        6.94      0.59 o 
  -4   3   8      359.14      380.05     28.16 o 
  -3   3   8      242.17      257.90      6.52 o 
  -2   3   8        5.45        5.51      0.66 o 
  -1   3   8        3.84        4.18      0.88 o 
   0   3   8       60.17       55.01      1.19 o 
   1   3   8        0.72        2.02      0.91 o 
   2   3   8       21.43       21.01      1.11 o 
   3   3   8       24.41       21.79      1.08 o 
   4   3   8       10.89       10.81      0.85 o 
   5   3   8        0.45        1.36      0.83 o 
 -10   4   8        0.14        0.52      0.61 o 
  -9   4   8        8.88       10.80      0.62 o 
  -8   4   8        7.06        6.72      0.50 o 
  -7   4   8        5.68        6.55      1.21 o 
  -6   4   8       57.87       61.23      3.20 o 
  -5   4   8       35.09       32.75      1.84 o 
  -4   4   8        9.12       10.15      0.68 o 
  -3   4   8      274.47      274.43      5.07 o 
  -2   4   8      235.41      227.70      4.43 o 
  -1   4   8       61.27       61.85      1.34 o 
   0   4   8       24.15       24.22      1.08 o 
   1   4   8       95.01       95.99      1.42 o 
   2   4   8       21.38       24.64      1.15 o 
   3   4   8        5.57        5.15      0.78 o 
   4   4   8        0.23       -0.38      1.11 o 
 -10   5   8       15.48       13.83      0.74 o 
  -9   5   8        5.99        5.08      0.50 o 
  -8   5   8       12.56       13.74      0.71 o 
  -7   5   8       16.54       16.75      2.38 o 
  -6   5   8        0.87        2.08      0.70 o 
  -5   5   8      205.87      213.57     17.06 o 
  -4   5   8        0.01        2.29      0.63 o 
  -3   5   8      181.90      167.02      4.24 o 
  -2   5   8      207.30      199.40      2.03 o 
  -1   5   8       85.24       85.30      1.50 o 
   0   5   8       42.56       41.02      0.97 o 
   1   5   8        7.05        7.10      1.08 o 
   2   5   8        3.22        2.52      0.78 o 
   3   5   8        7.08        5.15      0.85 o 
 -10   6   8       10.97       10.62      0.75 o 
  -9   6   8       19.76       20.27      2.52 o 
  -8   6   8        1.43        2.22      0.69 o 
  -7   6   8        0.71        1.57      0.66 o 
  -6   6   8       29.51       33.88      4.22 o 
  -5   6   8       37.99       36.46      0.82 o 
  -4   6   8      196.46      184.72      4.52 o 
  -3   6   8       16.33       17.85      0.76 o 
  -2   6   8       16.08       15.58      1.10 o 
  -1   6   8       12.22       11.67      1.03 o 
   0   6   8        4.86        5.72      1.06 o 
   1   6   8        1.36        1.29      1.08 o 
   2   6   8        0.05        0.77      1.14 o 
  -9   7   8        5.50        5.40      0.92 o 
  -8   7   8        3.46        3.95      0.71 o 
  -7   7   8        3.96        4.14      0.81 o 
  -6   7   8       12.75       13.89      0.57 o 
  -5   7   8        6.94        6.76      0.73 o 
  -4   7   8        1.87        1.88      0.64 o 
  -3   7   8        3.74        4.35      0.73 o 
  -2   7   8        3.61        3.95      0.78 o 
  -1   7   8        7.07        8.30      1.11 o 
   0   7   8        1.35        1.60      1.17 o 
   1   7   8        0.17        0.11      1.19 o 
  -9   8   8        0.07        0.14      0.67 o 
  -8   8   8        0.42        0.71      0.59 o 
  -7   8   8        1.49        2.25      0.69 o 
  -6   8   8        5.88        5.49      0.67 o 
  -5   8   8        2.73        3.36      0.75 o 
  -4   8   8        3.20        3.96      0.70 o 
  -3   8   8        4.07        3.89      0.85 o 
  -2   8   8        1.09        1.59      1.16 o 
  -1   8   8        0.97        1.64      1.13 o 
  -8   9   8        0.04        0.42      0.62 o 
  -7   9   8        3.24        3.05      0.63 o 
  -6   9   8        0.19        0.05      0.73 o 
  -5   9   8        8.77        8.94      0.79 o 
  -4   9   8        1.59        1.66      0.94 o 
  -3   9   8        1.86        2.54      1.19 o 
   0  -9   9        0.33        1.08      0.60 o 
   1  -9   9        0.71        0.42      0.51 o 
   2  -9   9       11.05       11.69      0.55 o 
   3  -9   9        0.22        0.99      0.55 o 
   4  -9   9        0.22        1.04      0.46 o 
   5  -9   9        0.08        0.16      0.46 o 
   6  -9   9        0.85        1.57      0.62 o 
  -2  -8   9        4.62        3.90      0.50 o 
  -1  -8   9        0.47        0.32      0.47 o 
   0  -8   9        0.37        0.91      0.54 o 
   1  -8   9        0.34        0.81      0.44 o 
   2  -8   9        0.35        0.64      0.52 o 
   3  -8   9        1.36        2.61      0.45 o 
   4  -8   9        5.66        6.68      0.44 o 
   5  -8   9       11.85       10.65      0.52 o 
   6  -8   9        2.04        2.00      0.80 o 
   7  -8   9       10.31        9.15      1.52 o 
  -3  -7   9        2.08        2.94      0.45 o 
  -2  -7   9        2.28        3.68      0.56 o 
  -1  -7   9       25.44       22.44      1.21 o 
   0  -7   9        0.05        0.17      0.46 o 
   1  -7   9        8.36        8.02      0.47 o 
   2  -7   9       31.43       30.14      0.64 o 
   3  -7   9        9.54        7.98      0.43 o 
   4  -7   9        2.62        3.52      0.42 o 
   5  -7   9        0.00        0.36      0.61 o 
   6  -7   9        4.47        4.57      0.56 o 
   7  -7   9        5.66        6.44      0.55 o 
  -5  -6   9        0.26        0.36      0.62 o 
  -4  -6   9        2.20        2.22      0.56 o 
  -3  -6   9        0.52        1.33      0.49 o 
  -2  -6   9       17.86       20.83      0.57 o 
  -1  -6   9        7.37        6.76      0.53 o 
   0  -6   9       25.25       20.74      0.44 o 
   1  -6   9       13.14       13.62      0.44 o 
   2  -6   9       25.92       21.28      0.94 o 
   3  -6   9      113.95      103.51      3.37 o 
   4  -6   9        0.52        2.32      0.44 o 
   5  -6   9        0.39        1.45      0.52 o 
   6  -6   9       15.48       16.69      1.11 o 
   7  -6   9        0.52        0.68      0.51 o 
  -6  -5   9        0.45       -0.14      0.88 o 
  -5  -5   9        0.32        1.98      0.81 o 
  -4  -5   9        0.96        0.75      0.37 o 
  -3  -5   9        4.49        5.79      0.48 o 
  -2  -5   9        7.78       11.04      0.51 o 
  -1  -5   9      285.49      279.82      5.59 o 
   0  -5   9        0.07        0.68      0.44 o 
   1  -5   9       30.56       29.44      0.71 o 
   2  -5   9        0.27        0.74      0.57 o 
   3  -5   9      108.59      103.85      2.74 o 
   4  -5   9       87.29       86.47      3.60 o 
   5  -5   9       11.49       11.67      0.86 o 
   6  -5   9       36.00       33.57      1.19 o 
   7  -5   9        0.41        0.85      0.57 o 
  -6  -4   9        0.02        0.68      0.58 o 
  -5  -4   9        1.98        3.18      0.64 o 
  -4  -4   9        0.17        1.58      0.46 o 
  -3  -4   9       71.76       75.86      0.80 o 
  -2  -4   9       85.30       77.64      1.72 o 
  -1  -4   9        4.04        3.99      0.44 o 
   0  -4   9        8.00        5.77      0.36 o 
   1  -4   9        0.76        1.02      0.39 o 
   2  -4   9       44.20       43.34      1.36 o 
   3  -4   9        0.65        1.05      0.47 o 
   4  -4   9      220.13      218.90     10.82 o 
   5  -4   9       42.73       39.78      1.24 o 
   6  -4   9       14.82       15.06      0.54 o 
   7  -4   9        9.98       11.23      0.78 o 
  -7  -3   9        0.29        0.81      0.67 o 
  -6  -3   9        3.07        2.11      0.55 o 
  -5  -3   9       35.56       32.51      0.62 o 
  -4  -3   9        8.23        6.32      0.42 o 
  -3  -3   9       81.10       86.64      2.58 o 
  -2  -3   9       16.38       18.93      0.86 o 
  -1  -3   9      106.33      110.37      1.50 o 
   0  -3   9       42.97       47.15      0.60 o 
   1  -3   9       57.02       52.14      0.63 o 
   2  -3   9       89.46       88.50      1.23 o 
   3  -3   9       56.58       55.99      1.35 o 
   4  -3   9        7.72        7.15      0.65 o 
   5  -3   9       35.07       42.32      1.71 o 
   6  -3   9       51.44       54.52      2.12 o 
   7  -3   9        4.02        3.92      0.56 o 
  -8  -2   9        0.21        0.14      0.69 o 
  -7  -2   9        0.91        0.93      0.55 o 
  -6  -2   9       13.04       12.61      0.91 o 
  -5  -2   9        0.53        0.77      0.55 o 
  -4  -2   9       31.33       28.99      0.67 o 
  -3  -2   9      238.61      227.07      3.36 o 
  -2  -2   9      277.48      232.95      1.88 o 
  -1  -2   9      125.54      129.50      0.78 o 
   0  -2   9       21.10       25.31      0.81 o 
   1  -2   9       53.79       47.96      0.80 o 
   2  -2   9       45.77       44.79      1.08 o 
   3  -2   9      139.11      146.08      5.13 o 
   4  -2   9       52.61       45.28      1.34 o 
   5  -2   9       13.22       12.00      0.61 o 
   6  -2   9       69.23       72.96      4.67 o 
   7  -2   9        2.07        1.33      0.94 o 
  -8  -1   9        7.76        8.56      0.96 o 
  -7  -1   9        0.53        0.21      0.60 o 
  -6  -1   9        0.35        1.03      0.44 o 
  -5  -1   9        6.58        5.42      0.51 o 
  -4  -1   9       43.68       46.21      1.36 o 
  -3  -1   9       14.22       14.05      0.53 o 
  -2  -1   9      274.88      280.47      4.91 o 
  -1  -1   9      361.99      392.51      4.59 o 
   0  -1   9      520.23      485.31     16.50 o 
   1  -1   9       22.33       21.60      0.55 o 
   2  -1   9      228.25      221.68     10.10 o 
   3  -1   9       40.32       44.65      2.78 o 
   4  -1   9       35.31       33.16      1.80 o 
   5  -1   9        3.80        3.98      0.75 o 
   6  -1   9        7.06        5.95      0.81 o 
   7  -1   9       15.58       11.43      0.78 o 
  -9   0   9        0.08        0.07      0.60 o 
  -8   0   9        3.39        4.22      0.64 o 
  -7   0   9        5.05        4.46      0.54 o 
  -6   0   9        0.01        0.81      0.57 o 
  -5   0   9        0.04        0.37      0.49 o 
  -4   0   9       55.76       57.48      1.84 o 
  -3   0   9       26.57       25.95      0.52 o 
  -2   0   9      151.98      149.63      2.15 o 
  -1   0   9       43.86       57.20      1.00 o 
   0   0   9       57.39       40.30      1.94 o 
   1   0   9      223.14      210.80      2.22 o 
   2   0   9      819.46      871.02     27.93 o 
   3   0   9        0.30        1.10      0.70 o 
   4   0   9        0.13        0.53      0.70 o 
   5   0   9       23.94       21.10      0.95 o 
   6   0   9        0.16        0.75      0.83 o 
  -9   1   9        2.65        2.40      0.57 o 
  -8   1   9        8.91        9.50      0.56 o 
  -7   1   9        0.06        0.85      0.58 o 
  -6   1   9        6.18        5.30      0.47 o 
  -5   1   9      159.35      167.57      6.77 o 
  -4   1   9       52.14       52.13      1.10 o 
  -3   1   9      189.84      194.74      4.00 o 
  -2   1   9       51.94       45.80      1.45 o 
  -1   1   9       34.36       40.36      1.04 o 
   0   1   9      117.88      119.39      1.47 o 
   1   1   9       79.48       77.21      3.12 o 
   2   1   9      327.72      338.68     13.29 o 
   3   1   9        1.48        2.22      0.76 o 
   4   1   9        3.77        3.62      0.90 o 
   5   1   9        0.03        0.24      0.86 o 
   6   1   9        1.11        0.51      0.94 o 
  -9   2   9        1.34        0.88      0.56 o 
  -8   2   9        7.88        7.60      0.59 o 
  -7   2   9       11.59       14.11      0.69 o 
  -6   2   9       11.71        8.89      0.76 o 
  -5   2   9        6.14        6.47      0.59 o 
  -4   2   9       43.43       51.23      3.71 o 
  -3   2   9       10.88       13.07      0.59 o 
  -2   2   9      696.50      721.47     16.66 o 
  -1   2   9       63.64       64.20      1.32 o 
   3   2   9        1.84        2.47      1.08 o 
   4   2   9        0.07        0.29      1.08 o 
   5   2   9        0.06        0.69      1.02 o 
 -10   3   9        1.48        1.68      0.58 o 
  -9   3   9        8.56        7.96      0.57 o 
  -8   3   9       18.22       18.80      0.69 o 
  -7   3   9       14.29       17.14      1.95 o 
  -6   3   9       23.10       24.10      0.80 o 
  -5   3   9      131.71      128.35     10.62 o 
  -4   3   9        2.70        2.26      0.55 o 
  -3   3   9      103.42      112.05      4.21 o 
  -2   3   9       21.13       21.58      1.00 o 
  -1   3   9       16.94       17.52      1.06 o 
   0   3   9       13.70       16.91      1.01 o 
   1   3   9       24.43       26.27      1.06 o 
   2   3   9       59.79       56.39      1.06 o 
   3   3   9        1.58        1.91      1.00 o 
   4   3   9        0.10       -0.13      0.77 o 
 -10   4   9        0.16        0.68      0.61 o 
  -9   4   9        0.01        0.06      0.68 o 
  -8   4   9       12.56       13.68      0.67 o 
  -7   4   9       24.97       24.45      2.02 o 
  -6   4   9      175.65      184.70     15.45 o 
  -5   4   9      135.52      136.05      8.34 o 
  -4   4   9       24.25       24.68      1.18 o 
  -3   4   9       76.77       75.77      1.03 o 
  -2   4   9       11.19       13.51      0.87 o 
  -1   4   9       20.09       18.74      1.07 o 
   0   4   9       10.19       10.26      0.72 o 
   1   4   9        0.01        0.80      0.97 o 
   2   4   9       97.18       95.74      1.29 o 
   3   4   9        4.31        5.39      1.10 o 
   4   4   9        0.34        0.57      0.84 o 
 -10   5   9        5.19        4.89      1.07 o 
  -9   5   9        8.91        8.53      0.83 o 
  -8   5   9        0.18        2.01      1.16 o 
  -7   5   9       18.51       22.02      2.66 o 
  -6   5   9       21.59       22.85      2.11 o 
  -5   5   9      334.57      333.59     27.00 o 
  -4   5   9        7.12        6.84      0.67 o 
  -3   5   9        0.03        0.35      0.65 o 
  -2   5   9       39.59       40.40      1.26 o 
  -1   5   9       20.57       22.27      1.16 o 
   0   5   9       59.09       50.51      1.05 o 
   1   5   9        0.17        0.59      0.68 o 
   2   5   9        0.01        0.54      1.06 o 
   3   5   9        2.89        2.88      1.17 o 
 -10   6   9        1.14        1.72      0.70 o 
  -9   6   9        0.02        0.45      0.65 o 
  -8   6   9        0.00        0.11      0.67 o 
  -7   6   9        0.73        1.04      0.73 o 
  -6   6   9        1.24        1.44      0.72 o 
  -5   6   9       16.78       17.82      0.84 o 
  -4   6   9        9.37       11.71      0.80 o 
  -3   6   9        6.77        7.28      0.77 o 
  -2   6   9        0.36        0.54      0.98 o 
  -1   6   9       24.26       23.06      1.18 o 
   0   6   9       11.70       11.84      1.13 o 
   1   6   9       16.95       13.14      1.21 o 
   2   6   9        2.76        2.53      1.18 o 
  -9   7   9        1.70        2.41      0.60 o 
  -8   7   9        0.36        1.28      0.92 o 
  -7   7   9        0.21        0.83      0.75 o 
  -6   7   9        1.69        1.83      0.63 o 
  -5   7   9        0.20        0.94      0.71 o 
  -4   7   9        0.97        0.50      0.64 o 
  -3   7   9        6.16        8.20      0.94 o 
  -2   7   9        3.41        3.93      1.11 o 
  -1   7   9        3.44        3.32      1.07 o 
   0   7   9        5.87        3.92      1.17 o 
  -9   8   9        2.78        2.63      0.75 o 
  -8   8   9        6.56        7.20      1.67 o 
  -7   8   9        0.53        0.92      0.80 o 
  -6   8   9       11.14        9.31      0.71 o 
  -5   8   9        5.22        4.64      0.82 o 
  -4   8   9        0.00        0.05      0.73 o 
  -3   8   9        2.26        2.95      1.14 o 
  -2   8   9        1.04        1.27      1.14 o 
  -1   8   9        2.14        2.21      1.19 o 
  -7   9   9        3.00        3.64      0.77 o 
  -6   9   9        0.59        1.08      0.80 o 
  -5   9   9        0.03        0.43      0.71 o 
  -4   9   9        0.33        1.18      0.90 o 
   0  -9  10        0.26        0.38      0.58 o 
   1  -9  10        1.05        0.75      0.48 o 
   2  -9  10        2.74        4.54      0.53 o 
   3  -9  10        0.40        0.92      0.40 o 
   4  -9  10        3.74        3.83      0.54 o 
   5  -9  10        0.94        1.42      0.64 o 
  -2  -8  10        0.25        0.97      0.54 o 
  -1  -8  10        0.49        1.04      0.44 o 
   0  -8  10        0.85        1.00      0.50 o 
   1  -8  10        0.23        0.17      0.48 o 
   2  -8  10        6.21        7.81      0.42 o 
   3  -8  10        0.01        1.05      0.53 o 
   4  -8  10        7.10        6.45      0.58 o 
   5  -8  10        0.02        0.33      0.56 o 
   6  -8  10        0.03        0.51      0.63 o 
  -3  -7  10        2.50        2.70      0.48 o 
  -2  -7  10        2.02        1.76      0.46 o 
  -1  -7  10        0.30        1.04      0.54 o 
   0  -7  10        8.16       10.32      0.44 o 
   1  -7  10        7.15        7.16      0.43 o 
   2  -7  10       62.07       58.92      1.27 o 
   3  -7  10       11.04       11.43      0.84 o 
   4  -7  10        1.29        2.68      0.58 o 
   5  -7  10        5.18        5.99      0.56 o 
   6  -7  10        1.44        0.40      0.63 o 
   7  -7  10        7.26        4.58      0.51 o 
  -4  -6  10        0.97        0.73      0.46 o 
  -3  -6  10        1.61        2.63      0.49 o 
  -2  -6  10        1.83        1.79      0.53 o 
  -1  -6  10        3.05        4.09      0.52 o 
   0  -6  10        7.67        8.94      0.47 o 
   1  -6  10        7.19        6.03      0.46 o 
   2  -6  10       29.85       31.57      0.57 o 
   3  -6  10       38.84       37.50      0.92 o 
   4  -6  10        8.75        7.99      0.70 o 
   5  -6  10        0.49        1.73      0.54 o 
   6  -6  10        2.39        1.88      0.50 o 
   7  -6  10       18.31       17.24      2.23 o 
  -5  -5  10        3.74        4.16      0.59 o 
  -4  -5  10        1.03        1.85      0.48 o 
  -3  -5  10        0.89        1.81      0.42 o 
  -2  -5  10        4.94        4.47      0.46 o 
  -1  -5  10      185.07      162.99      2.88 o 
   0  -5  10       24.28       23.38      0.53 o 
   1  -5  10       14.30       14.40      0.46 o 
   2  -5  10       15.50       20.49      0.74 o 
   3  -5  10       46.64       46.40      1.98 o 
   4  -5  10       18.45       17.42      0.77 o 
   5  -5  10        0.01        0.34      0.49 o 
   6  -5  10        0.25        1.12      0.47 o 
   7  -5  10        0.26        0.28      0.64 o 
  -6  -4  10        0.00        0.18      0.59 o 
  -5  -4  10        9.71        8.62      0.75 o 
  -4  -4  10       12.04       12.27      1.02 o 
  -3  -4  10        1.27        0.32      0.44 o 
  -2  -4  10      101.53      104.62      0.82 o 
  -1  -4  10        9.08        8.58      0.48 o 
   0  -4  10       13.50       16.41      0.51 o 
   1  -4  10       16.29       12.63      0.46 o 
   2  -4  10      127.10      116.17      4.09 o 
   3  -4  10      171.38      170.14      5.66 o 
   4  -4  10        9.81       11.92      0.53 o 
   5  -4  10       45.07       46.49      2.07 o 
   6  -4  10        0.78        1.82      0.63 o 
   7  -4  10        0.16       -0.38      0.58 o 
  -7  -3  10        2.30        2.32      0.54 o 
  -6  -3  10        1.43        0.59      0.55 o 
  -5  -3  10        2.45        3.06      0.47 o 
  -4  -3  10       18.13       21.49      0.99 o 
  -3  -3  10       63.75       57.62      1.04 o 
  -2  -3  10       82.75       89.27      1.29 o 
  -1  -3  10       14.40       15.76      0.48 o 
   0  -3  10        4.04        4.33      0.37 o 
   1  -3  10       29.07       25.26      1.60 o 
   2  -3  10       60.30       54.46      1.02 o 
   3  -3  10      631.69      613.87     15.33 o 
   4  -3  10       16.24       15.35      0.61 o 
   5  -3  10      123.10      138.68      7.55 o 
   6  -3  10        5.71        7.39      0.50 o 
   7  -3  10        3.92        3.81      0.62 o 
  -8  -2  10        0.17        0.45      0.50 o 
  -7  -2  10        0.24       -0.30      0.55 o 
  -6  -2  10        7.07        7.47      0.55 o 
  -5  -2  10       19.06       16.35      0.85 o 
  -4  -2  10        2.87        4.38      0.45 o 
  -3  -2  10       26.88       27.63      0.53 o 
  -2  -2  10        4.88        4.10      0.44 o 
  -1  -2  10      124.79      126.83      0.78 o 
   0  -2  10       53.43       58.19      1.57 o 
   1  -2  10       48.08       46.52      1.41 o 
   2  -2  10      211.07      217.85      6.49 o 
   3  -2  10      333.54      344.64     12.82 o 
   4  -2  10       13.31       16.26      0.62 o 
   5  -2  10        7.79        5.53      0.61 o 
   6  -2  10       66.46       74.60      2.61 o 
   7  -2  10        7.10        8.63      0.91 o 
  -8  -1  10        0.11        0.50      0.67 o 
  -7  -1  10        0.50        1.34      0.62 o 
  -6  -1  10       12.38       11.67      0.62 o 
  -5  -1  10       15.79       18.18      0.93 o 
  -4  -1  10       75.18       74.84      2.47 o 
  -3  -1  10      162.37      152.69      3.01 o 
  -2  -1  10      178.06      156.68      5.19 o 
  -1  -1  10       52.28       67.26      1.36 o 
   0  -1  10       52.26       62.98      1.28 o 
   1  -1  10      246.15      244.01      4.11 o 
   2  -1  10        6.26        7.21      0.47 o 
   3  -1  10       80.41       86.38      7.22 o 
   4  -1  10        7.62       11.05      1.88 o 
   5  -1  10        0.27       -0.20      0.79 o 
   6  -1  10       24.31       21.67      2.44 o 
  -9   0  10        2.43        2.18      0.71 o 
  -8   0  10        0.01        0.57      0.53 o 
  -7   0  10       42.67       39.46      3.30 o 
  -6   0  10        0.98        1.74      0.51 o 
  -5   0  10       20.53       17.95      0.65 o 
  -4   0  10       93.26       88.75      2.77 o 
  -3   0  10      165.83      154.97      6.28 o 
  -2   0  10      166.52      158.46      5.59 o 
  -1   0  10       18.55       17.68      1.07 o 
   0   0  10       75.82       69.54      2.22 o 
   1   0  10      234.23      233.46     12.18 o 
   2   0  10       92.58       88.70      6.15 o 
   3   0  10      181.19      181.18      6.16 o 
   4   0  10       11.61       13.38      0.81 o 
   5   0  10        0.38        0.30      0.85 o 
   6   0  10       12.25       12.36      1.39 o 
  -9   1  10        7.76        6.91      0.78 o 
  -8   1  10        0.13        0.29      0.61 o 
  -7   1  10        6.82        7.70      0.56 o 
  -6   1  10        1.74        3.57      0.63 o 
  -5   1  10       67.81       73.42      7.15 o 
  -4   1  10      136.03      134.23     10.17 o 
  -3   1  10       62.96       59.53      2.04 o 
  -2   1  10      615.80      630.76     32.28 o 
  -1   1  10        3.22        3.26      0.55 o 
   0   1  10       88.58       83.49      4.53 o 
   1   1  10      190.14      195.97     12.15 o 
   2   1  10        3.60        4.77      1.24 o 
   3   1  10       16.88       12.72      0.96 o 
   4   1  10        6.38        4.63      0.95 o 
   5   1  10        3.09        2.53      0.90 o 
  -9   2  10        2.44        1.83      0.54 o 
  -8   2  10        6.18        6.51      0.57 o 
  -7   2  10       16.09       14.44      1.62 o 
  -6   2  10        0.69        1.38      0.71 o 
  -5   2  10        8.90       12.90      0.93 o 
  -4   2  10       37.45       36.32      1.72 o 
  -3   2  10       17.91       19.18      0.59 o 
  -2   2  10       78.35       76.76      5.03 o 
  -1   2  10       42.09       34.37      1.10 o 
   4   2  10        4.01        4.68      1.23 o 
   5   2  10        0.22        0.21      1.13 o 
 -10   3  10        0.80        0.94      0.61 o 
  -9   3  10        2.32        1.82      0.62 o 
  -8   3  10        0.87        2.06      0.76 o 
  -7   3  10       74.74       68.72      5.61 o 
  -6   3  10       16.32       15.67      2.14 o 
  -5   3  10        1.35        3.07      0.58 o 
  -4   3  10        2.33        2.87      0.69 o 
  -3   3  10       12.41       12.09      0.66 o 
  -2   3  10        0.75        0.92      0.74 o 
  -1   3  10      112.11      102.67      1.57 o 
   0   3  10      115.24      112.43      1.55 o 
   1   3  10       72.87       71.69      1.28 o 
   2   3  10        2.83        2.34      0.65 o 
   3   3  10        0.67        0.56      0.99 o 
   4   3  10        5.24        3.70      0.81 o 
 -10   4  10        8.45        7.12      1.27 o 
  -9   4  10        5.05        5.60      2.15 o 
  -8   4  10        1.43        1.78      0.77 o 
  -7   4  10       60.07       56.79      3.93 o 
  -6   4  10       29.11       30.06      4.44 o 
  -5   4  10       90.23       84.40      7.06 o 
  -4   4  10       17.15       17.12      0.86 o 
  -3   4  10       13.98       14.08      0.71 o 
  -2   4  10       21.10       19.75      1.17 o 
  -1   4  10       19.93       17.93      1.05 o 
   0   4  10        2.96        2.39      0.72 o 
   1   4  10       66.22       66.06      1.35 o 
   2   4  10        1.40        0.73      1.03 o 
   3   4  10        0.08        0.21      1.10 o 
 -10   5  10        0.71        0.31      0.62 o 
  -9   5  10       18.18       16.44      2.19 o 
  -8   5  10        0.87        1.72      0.55 o 
  -7   5  10        2.77        3.90      0.72 o 
  -6   5  10       98.66       93.70      8.86 o 
  -5   5  10        2.83        5.09      0.74 o 
  -4   5  10       11.17       10.19      0.70 o 
  -3   5  10        6.60        8.94      0.75 o 
  -2   5  10       14.75       15.66      1.15 o 
  -1   5  10        4.76        6.25      0.97 o 
   0   5  10        1.05        1.60      0.74 o 
   1   5  10       19.71       18.93      1.17 o 
   2   5  10        0.07        1.84      1.10 o 
  -9   6  10        0.60        0.47      0.57 o 
  -8   6  10       13.25       12.91      0.73 o 
  -7   6  10       17.18       18.47      1.10 o 
  -6   6  10        2.31        2.75      0.61 o 
  -5   6  10        0.65        1.25      0.63 o 
  -4   6  10       41.30       45.06      1.84 o 
  -3   6  10        3.57        4.31      0.96 o 
  -2   6  10        5.18        3.50      1.04 o 
  -1   6  10        7.55        7.71      1.08 o 
   0   6  10        0.58        0.51      0.78 o 
   1   6  10        3.00        2.39      0.85 o 
  -9   7  10        2.28        1.66      0.89 o 
  -8   7  10        0.01        0.87      0.81 o 
  -7   7  10        3.91        2.81      0.91 o 
  -6   7  10       12.17       11.02      0.65 o 
  -5   7  10        3.33        2.56      0.62 o 
  -4   7  10       23.53       22.08      1.01 o 
  -3   7  10        7.34        6.48      1.16 o 
  -2   7  10        0.25        1.11      1.09 o 
  -1   7  10        0.16        0.24      1.10 o 
   0   7  10        0.19       -0.20      0.85 o 
  -8   8  10        0.40        1.41      0.85 o 
  -7   8  10        2.29        3.33      0.84 o 
  -6   8  10        0.04        0.26      0.76 o 
  -5   8  10       11.73       10.59      0.84 o 
  -4   8  10        3.73        3.85      1.01 o 
  -3   8  10        9.74        8.57      1.27 o 
  -2   8  10        0.04       -0.36      1.17 o 
  -6   9  10        3.10        2.94      0.87 o 
  -5   9  10        0.00       -0.08      0.83 o 
   1  -9  11        0.69        1.37      0.61 o 
   2  -9  11        0.21        0.61      0.44 o 
   3  -9  11        6.27        6.13      0.54 o 
   4  -9  11        0.56        0.57      0.49 o 
  -1  -8  11       14.33       14.25      0.53 o 
   0  -8  11        0.05        0.37      0.43 o 
   1  -8  11        1.64        2.58      0.50 o 
   2  -8  11       12.39       14.34      0.49 o 
   3  -8  11        0.27        0.50      0.65 o 
   4  -8  11        8.61        7.78      0.57 o 
   5  -8  11        1.29        1.73      0.52 o 
  -3  -7  11        4.27        4.66      0.54 o 
  -2  -7  11        3.54        2.56      0.65 o 
  -1  -7  11        6.66        6.91      0.43 o 
   0  -7  11        5.30        4.94      0.53 o 
   1  -7  11       24.52       24.23      0.70 o 
   2  -7  11        3.65        2.27      0.43 o 
   3  -7  11        0.13       -0.08      0.44 o 
   4  -7  11       27.53       25.33      0.75 o 
   5  -7  11        0.05        0.39      0.54 o 
   6  -7  11       13.28       11.74      0.63 o 
  -4  -6  11        0.27       -0.33      0.44 o 
  -3  -6  11       13.83       12.82      0.50 o 
  -2  -6  11        2.70        3.27      0.47 o 
  -1  -6  11      119.23      111.69      2.33 o 
   0  -6  11       14.67       13.01      0.73 o 
   1  -6  11       37.83       42.92      0.52 o 
   2  -6  11       29.93       29.77      0.72 o 
   3  -6  11        0.08        0.50      0.46 o 
   4  -6  11       20.77       18.56      1.93 o 
   5  -6  11        4.94        6.14      1.01 o 
   6  -6  11        4.69        5.98      0.54 o 
  -5  -5  11        1.40        1.70      0.59 o 
  -4  -5  11        7.87        7.88      0.56 o 
  -3  -5  11        0.01        0.23      0.46 o 
  -2  -5  11       21.81       22.52      0.51 o 
  -1  -5  11        8.88        8.27      0.57 o 
   0  -5  11        0.01        0.23      0.36 o 
   1  -5  11        0.18        1.52      0.41 o 
   2  -5  11      186.05      175.39      4.64 o 
   3  -5  11       10.42        8.83      0.52 o 
   4  -5  11       23.74       21.90      1.17 o 
   5  -5  11        1.63        2.87      0.63 o 
   6  -5  11        5.26        6.98      0.53 o 
   7  -5  11       13.11       13.29      0.92 o 
  -6  -4  11        5.52        6.43      0.62 o 
  -5  -4  11        0.02        0.86      0.54 o 
  -4  -4  11        0.03        0.97      0.58 o 
  -3  -4  11        1.93        2.15      0.41 o 
  -2  -4  11        7.93        8.73      0.51 o 
  -1  -4  11       15.30       12.92      0.47 o 
   0  -4  11       62.38       53.02      0.70 o 
   2  -4  11       82.91       89.92      2.40 o 
   3  -4  11       15.66       15.21      0.50 o 
   4  -4  11        2.80        2.97      0.44 o 
   5  -4  11        0.81        0.22      0.85 o 
   6  -4  11        0.06        0.41      0.64 o 
  -7  -3  11        0.09        0.22      0.61 o 
  -6  -3  11       18.83       18.04      1.82 o 
  -5  -3  11        1.85        3.79      0.52 o 
  -4  -3  11        6.15        5.81      0.45 o 
  -3  -3  11       23.72       20.50      0.67 o 
  -2  -3  11      195.97      179.90      1.39 o 
  -1  -3  11       42.45       38.85      0.54 o 
   0  -3  11       20.01       22.01      0.49 o 
   1  -3  11      199.26      199.49      1.94 o 
   2  -3  11      272.20      273.80      9.61 o 
   3  -3  11       39.28       45.77      2.92 o 
   4  -3  11        4.33        3.89      0.51 o 
   5  -3  11        2.61        2.90      0.48 o 
   6  -3  11        7.01        8.22      0.79 o 
  -8  -2  11        0.21       -0.34      0.86 o 
  -7  -2  11        0.85        1.45      0.56 o 
  -6  -2  11       38.46       38.08      1.76 o 
  -5  -2  11        9.55        9.27      0.78 o 
  -4  -2  11        0.26        1.21      0.44 o 
  -3  -2  11      234.02      243.41      6.53 o 
  -2  -2  11       80.04       75.98      0.82 o 
  -1  -2  11      206.36      202.24      2.74 o 
   0  -2  11       77.96       71.93      1.18 o 
   1  -2  11       39.99       39.61      1.21 o 
   2  -2  11      949.38      937.03      5.85 o 
   3  -2  11        2.55        5.75      0.61 o 
   4  -2  11       16.19       21.61      0.89 o 
   5  -2  11       44.99       40.72      1.95 o 
   6  -2  11       13.66       14.42      1.24 o 
  -8  -1  11        0.66        1.77      0.70 o 
  -7  -1  11        9.30        6.31      0.57 o 
  -6  -1  11       25.07       25.35      1.02 o 
  -5  -1  11       12.99       13.00      0.86 o 
  -4  -1  11       24.18       21.50      0.54 o 
  -3  -1  11       39.46       40.84      1.05 o 
  -2  -1  11       65.08       67.76      0.70 o 
  -1  -1  11       28.79       30.01      1.18 o 
   0  -1  11        0.00        0.06      0.45 o 
   1  -1  11        9.16       10.67      0.52 o 
   2  -1  11      562.44      573.08     11.53 o 
   3  -1  11      411.22      451.80     12.86 o 
   4  -1  11        1.57        2.72      0.81 o 
   5  -1  11        2.75        4.06      0.81 o 
   6  -1  11       14.55       11.30      1.07 o 
  -9   0  11        0.08        0.41      0.75 o 
  -8   0  11        0.01        0.03      0.52 o 
  -7   0  11        0.37        0.40      0.49 o 
  -6   0  11       40.88       45.10      2.05 o 
  -5   0  11       64.98       62.20      1.46 o 
  -4   0  11       56.30       55.03      1.67 o 
  -3   0  11       96.37       96.42      5.86 o 
  -2   0  11      104.94       92.80      1.12 o 
  -1   0  11        1.68        1.78      0.47 o 
   0   0  11       31.07       30.64      1.46 o 
   1   0  11        1.39        1.17      0.73 o 
   2   0  11       38.52       39.95      1.36 o 
   3   0  11        0.39        0.82      0.73 o 
   4   0  11       18.82       20.02      0.96 o 
   5   0  11       25.86       27.29      2.33 o 
  -9   1  11        0.01        0.43      0.75 o 
  -8   1  11        7.20        5.81      0.66 o 
  -7   1  11        1.77        2.80      0.56 o 
  -6   1  11       14.04       14.50      0.78 o 
  -5   1  11       65.11       68.20      8.60 o 
  -4   1  11        4.41        7.50      0.70 o 
  -3   1  11       64.31       56.91      3.51 o 
  -2   1  11       53.16       43.87      1.11 o 
  -1   1  11       43.56       37.83      0.78 o 
   0   1  11       69.00       72.53      1.52 o 
   1   1  11        0.15        0.65      0.82 o 
   2   1  11       50.66       47.21      1.82 o 
   3   1  11        3.10        3.61      0.90 o 
   4   1  11        9.86        8.68      1.05 o 
   5   1  11       14.46       13.73      1.08 o 
  -9   2  11        0.00       -0.07      0.69 o 
  -8   2  11       18.06       16.67      1.33 o 
  -7   2  11       13.78       11.74      1.55 o 
  -6   2  11       41.37       42.14      4.13 o 
  -5   2  11       48.87       52.31      4.56 o 
  -4   2  11       17.95       18.26      2.09 o 
  -3   2  11      145.73      136.89      4.84 o 
  -2   2  11      142.43      148.93      2.00 o 
  -1   2  11      182.27      194.21      5.47 o 
  -9   3  11        0.73        1.78      0.66 o 
  -8   3  11       16.94       13.54      1.70 o 
  -7   3  11        7.75        6.81      0.70 o 
  -6   3  11       50.37       48.28      4.10 o 
  -5   3  11       80.80       83.53      6.90 o 
  -4   3  11       18.33       15.70      0.93 o 
  -3   3  11       84.12       78.83      2.26 o 
  -2   3  11      107.81      103.10      2.56 o 
  -1   3  11        1.46        2.45      0.92 o 
   0   3  11       51.99       49.17      1.29 o 
   1   3  11       16.44       16.25      0.81 o 
   2   3  11       13.57       13.49      1.09 o 
   3   3  11        1.68        1.81      1.05 o 
  -9   4  11        0.29        1.51      0.76 o 
  -8   4  11       11.62       12.35      0.67 o 
  -7   4  11       33.16       29.15      2.40 o 
  -6   4  11        0.60        1.91      0.60 o 
  -5   4  11       15.35       15.72      1.65 o 
  -4   4  11       26.06       29.16      1.92 o 
  -3   4  11        7.38        5.74      0.64 o 
  -2   4  11      127.12      112.13      1.76 o 
  -1   4  11        0.22        0.60      0.94 o 
   0   4  11        0.11        0.46      1.00 o 
   1   4  11       18.48       16.95      1.12 o 
   2   4  11        3.41        4.88      1.07 o 
   3   4  11        0.34        0.94      1.18 o 
  -9   5  11        3.65        4.90      1.82 o 
  -8   5  11       14.97       15.40      2.70 o 
  -7   5  11        2.99        3.63      0.63 o 
  -6   5  11        0.52        0.60      0.74 o 
  -5   5  11        4.25        5.46      0.76 o 
  -4   5  11        6.26        7.73      0.94 o 
  -3   5  11       15.12       16.48      1.17 o 
  -2   5  11       39.17       36.39      1.29 o 
  -1   5  11       24.59       21.89      1.13 o 
   0   5  11        4.49        4.77      1.09 o 
   1   5  11        0.00       -0.09      0.75 o 
   2   5  11        8.19        7.14      1.20 o 
  -9   6  11        1.76        0.74      0.83 o 
  -8   6  11       11.64       10.98      1.83 o 
  -7   6  11        5.58        6.85      1.01 o 
  -6   6  11        2.64        3.13      0.76 o 
  -5   6  11        5.63        4.85      0.70 o 
  -4   6  11       49.34       47.71      2.20 o 
  -3   6  11        2.23        2.12      1.32 o 
  -2   6  11        7.38        7.03      0.85 o 
  -1   6  11        0.89        1.50      1.05 o 
   0   6  11        2.90        2.80      1.16 o 
  -9   7  11        0.64        0.41      0.88 o 
  -8   7  11        6.51        7.02      1.61 o 
  -7   7  11       12.00       14.58      0.89 o 
  -6   7  11        0.21        1.42      0.81 o 
  -5   7  11        0.75        0.36      0.72 o 
  -4   7  11        4.30        4.38      0.90 o 
  -3   7  11        1.59        1.97      1.09 o 
  -2   7  11        0.44        0.96      1.11 o 
  -1   7  11        1.01        0.88      1.18 o 
  -8   8  11        0.01        0.07      1.24 o 
  -7   8  11        8.58       10.10      1.13 o 
  -6   8  11        3.52        3.09      0.77 o 
  -5   8  11        1.67        1.73      0.86 o 
  -4   8  11        3.28        3.59      1.21 o 
  -3   8  11        0.29        0.94      1.29 o 
  -1  -8  12        0.80        0.74      0.54 o 
   0  -8  12        2.11        2.59      0.49 o 
   1  -8  12        0.66        1.18      0.43 o 
   2  -8  12        1.04        0.90      0.46 o 
   3  -8  12       16.25       15.29      0.81 o 
   4  -8  12        0.86        0.76      0.58 o 
   5  -8  12        0.69        0.71      0.69 o 
  -3  -7  12        2.70        2.94      0.51 o 
  -2  -7  12        3.38        3.03      0.52 o 
  -1  -7  12        0.03        0.69      0.48 o 
   0  -7  12        0.09        0.25      0.56 o 
   1  -7  12        0.92        0.23      0.47 o 
   2  -7  12        1.51        2.58      0.44 o 
   3  -7  12       26.88       25.60      1.18 o 
   4  -7  12        2.59        2.30      0.56 o 
   5  -7  12        5.01        4.89      0.69 o 
  -4  -6  12        1.06        1.46      0.53 o 
  -3  -6  12        3.13        3.85      0.49 o 
  -2  -6  12        7.31        8.33      0.51 o 
  -1  -6  12        5.31        5.55      0.54 o 
   0  -6  12        0.91        0.41      0.47 o 
   1  -6  12        0.53        1.34      0.41 o 
   2  -6  12       35.85       32.13      0.87 o 
   3  -6  12       55.11       51.48      0.64 o 
   4  -6  12        2.10        2.14      0.53 o 
   5  -6  12        7.07        8.34      0.66 o 
   6  -6  12       10.74        9.37      0.91 o 
  -5  -5  12        5.36        3.94      0.50 o 
  -4  -5  12        0.23        0.53      0.45 o 
  -3  -5  12        0.61        1.74      0.43 o 
  -2  -5  12       17.81       18.64      0.52 o 
  -1  -5  12       33.36       32.19      0.69 o 
   0  -5  12       19.62       22.49      0.47 o 
   1  -5  12        0.08        0.27      0.37 o 
   2  -5  12       10.52        9.42      0.61 o 
   3  -5  12       13.39       13.91      0.63 o 
   4  -5  12        9.44        9.12      0.63 o 
   5  -5  12       13.37       12.99      1.13 o 
   6  -5  12        6.24        6.82      0.63 o 
  -6  -4  12        0.00        1.22      0.72 o 
  -5  -4  12        0.38        1.16      0.55 o 
  -4  -4  12        0.51        0.53      0.42 o 
  -3  -4  12        1.03        1.20      0.38 o 
  -2  -4  12       74.42       81.01      0.70 o 
  -1  -4  12       41.89       39.57      0.51 o 
   0  -4  12       13.52       11.01      0.46 o 
   1  -4  12      106.84      104.04      2.93 o 
   2  -4  12        0.92        1.47      0.50 o 
   3  -4  12       22.27       26.09      1.14 o 
   4  -4  12        0.49        0.65      0.46 o 
   5  -4  12        4.32        3.75      0.64 o 
   6  -4  12       12.60       11.96      0.65 o 
  -7  -3  12        5.15        4.27      0.65 o 
  -6  -3  12        2.82        3.12      0.68 o 
  -5  -3  12        0.55        0.81      0.52 o 
  -4  -3  12        0.43        0.96      0.42 o 
  -3  -3  12       63.39       62.65      1.23 o 
  -2  -3  12        1.67        0.66      0.43 o 
  -1  -3  12        1.16        1.89      0.44 o 
   0  -3  12       52.84       50.31      1.53 o 
   1  -3  12      131.38      127.02      2.93 o 
   2  -3  12       27.65       30.68      1.49 o 
   3  -3  12       50.33       55.76      2.65 o 
   4  -3  12       11.54       10.68      0.63 o 
   5  -3  12        3.99        4.68      0.82 o 
   6  -3  12       55.35       53.95      0.78 o 
  -7  -2  12       25.26       25.98      2.22 o 
  -6  -2  12        2.91        2.55      0.91 o 
  -5  -2  12       21.98       20.55      0.57 o 
  -4  -2  12        2.63        1.46      0.52 o 
  -3  -2  12       36.34       35.53      1.39 o 
  -2  -2  12      448.96      420.09      2.38 o 
  -1  -2  12       69.26       58.69      1.25 o 
   0  -2  12        5.51        7.92      0.59 o 
   1  -2  12        2.06        3.57      0.58 o 
   2  -2  12      288.65      308.80     10.25 o 
   3  -2  12        0.65        1.80      0.50 o 
   4  -2  12        0.03        0.41      0.52 o 
   5  -2  12       12.38       11.22      0.71 o 
   6  -2  12        4.78        5.56      0.71 o 
  -8  -1  12        1.61        1.65      0.73 o 
  -7  -1  12       33.41       31.07      2.10 o 
  -6  -1  12       72.93       76.74      3.67 o 
  -5  -1  12        9.58       11.60      1.40 o 
  -4  -1  12       82.42       87.30      2.16 o 
  -3  -1  12      106.87      124.54      4.91 o 
  -2  -1  12        0.56        0.49      0.63 o 
  -1  -1  12      288.27      264.30      5.03 o 
   0  -1  12      127.61      129.57      3.99 o 
   1  -1  12       27.40       31.56      0.65 o 
   2  -1  12        0.36        1.71      0.57 o 
   3  -1  12       12.00       14.70      0.73 o 
   4  -1  12        8.68       13.57      0.97 o 
   5  -1  12        0.57        0.34      0.57 o 
  -8   0  12        1.76        0.60      0.51 o 
  -7   0  12        3.04        2.72      0.61 o 
  -6   0  12       20.29       21.89      1.27 o 
  -5   0  12        1.04        1.75      0.50 o 
  -4   0  12        7.31        7.70      0.62 o 
  -3   0  12      176.80      188.09      9.08 o 
  -2   0  12       42.08       38.86      0.98 o 
  -1   0  12      183.94      179.06      4.06 o 
   0   0  12      136.41      132.18      4.09 o 
   1   0  12       77.14       81.34      2.61 o 
   2   0  12        5.99        6.83      0.89 o 
   3   0  12       43.66       47.85      1.11 o 
   4   0  12       44.78       42.84      1.15 o 
   5   0  12        0.00        0.34      0.93 o 
  -9   1  12        0.53        1.48      0.64 o 
  -8   1  12        0.65        0.68      0.54 o 
  -7   1  12        4.14        2.78      0.60 o 
  -6   1  12       32.75       31.18      1.79 o 
  -5   1  12        6.89        5.42      0.85 o 
  -4   1  12        4.24        5.88      0.95 o 
  -3   1  12       97.41       98.00      5.94 o 
  -2   1  12      143.82      152.72      1.73 o 
  -1   1  12        2.21        4.39      0.57 o 
   0   1  12       33.96       39.48      1.31 o 
   1   1  12      227.16      242.37     16.88 o 
   2   1  12       10.48       10.70      1.06 o 
   3   1  12       24.83       25.08      1.26 o 
   4   1  12       10.95       11.55      1.60 o 
  -9   2  12        0.00        0.50      0.67 o 
  -8   2  12        0.37        0.23      0.79 o 
  -7   2  12       12.43       12.91      2.72 o 
  -6   2  12       15.43       13.79      1.20 o 
  -5   2  12        0.01        0.56      0.59 o 
  -4   2  12       14.83       15.98      0.76 o 
  -3   2  12      102.06       99.99      4.52 o 
  -2   2  12        0.30        2.02      0.60 o 
  -1   2  12       35.68       34.90      1.11 o 
  -9   3  12        0.38        0.26      0.66 o 
  -8   3  12        6.09        5.72      0.73 o 
  -7   3  12        2.43        2.60      1.04 o 
  -6   3  12        0.80        1.68      0.72 o 
  -5   3  12       13.22       16.00      3.10 o 
  -4   3  12       43.11       44.80      3.99 o 
  -3   3  12      106.03      101.01      4.63 o 
  -2   3  12        5.41        6.91      0.69 o 
  -1   3  12       27.82       22.13      1.11 o 
   0   3  12        0.39        0.30      0.92 o 
   1   3  12        2.06        1.92      0.71 o 
   2   3  12        0.76        1.50      0.72 o 
   3   3  12        5.67        7.15      1.15 o 
  -9   4  12        0.10        0.05      0.68 o 
  -8   4  12        4.77        4.66      0.80 o 
  -7   4  12        0.02        0.20      0.76 o 
  -6   4  12       20.40       21.58      2.28 o 
  -5   4  12       14.56       15.91      1.30 o 
  -4   4  12       30.19       35.70      3.80 o 
  -3   4  12      184.55      187.62      8.00 o 
  -2   4  12       33.82       34.25      1.29 o 
  -1   4  12        0.16        1.17      0.95 o 
   0   4  12        1.07        1.95      0.98 o 
   1   4  12        0.05       -0.28      1.04 o 
   2   4  12        0.40        0.90      1.10 o 
  -9   5  12        2.58        1.61      0.70 o 
  -8   5  12        0.36        1.71      0.80 o 
  -7   5  12        1.30        1.24      0.63 o 
  -6   5  12        4.77        5.81      0.77 o 
  -5   5  12        4.62        6.05      0.80 o 
  -4   5  12        1.06        1.26      0.71 o 
  -3   5  12       31.53       29.14      1.35 o 
  -2   5  12       12.46       12.38      1.17 o 
  -1   5  12        1.53        1.11      0.77 o 
   0   5  12        6.60        6.83      0.80 o 
   1   5  12        0.08        0.54      1.12 o 
  -9   6  12        1.59        1.48      1.17 o 
  -8   6  12        8.21        8.99      0.88 o 
  -7   6  12       16.82       17.69      2.65 o 
  -6   6  12        0.23        0.36      0.78 o 
  -5   6  12        0.75        0.64      0.80 o 
  -4   6  12        1.05        0.80      0.85 o 
  -3   6  12        1.16        0.72      1.08 o 
  -2   6  12       14.46       14.78      1.22 o 
  -1   6  12        0.17        0.47      0.78 o 
   0   6  12        0.62        0.57      0.84 o 
  -8   7  12        1.62        1.97      0.88 o 
  -7   7  12        4.74        5.35      0.73 o 
  -6   7  12        5.32        3.98      0.87 o 
  -5   7  12        5.15        4.71      0.84 o 
  -4   7  12        3.69        2.84      1.18 o 
  -3   7  12        1.87        2.88      1.14 o 
  -2   7  12        0.71        0.59      0.82 o 
  -7   8  12        5.31        4.79      1.37 o 
  -6   8  12        0.06        0.16      0.80 o 
  -5   8  12        1.11        0.89      0.98 o 
  -4   8  12        1.41        1.19      1.21 o 
   0  -8  13        0.60        0.64      0.48 o 
   1  -8  13        0.29        0.55      0.48 o 
   2  -8  13        5.75        6.28      0.54 o 
   3  -8  13        3.55        5.06      0.54 o 
   4  -8  13        0.96        1.03      0.49 o 
  -2  -7  13        1.68        2.22      0.52 o 
  -1  -7  13        0.02        0.42      0.45 o 
   0  -7  13        0.01        0.41      0.48 o 
   1  -7  13        1.98        1.74      0.43 o 
   2  -7  13        7.32        8.02      0.52 o 
   3  -7  13        2.50        3.17      0.67 o 
   4  -7  13        9.35       11.96      0.62 o 
   5  -7  13        7.35        8.45      1.11 o 
  -4  -6  13        0.77        0.55      0.50 o 
  -3  -6  13        0.06        0.74      0.51 o 
  -2  -6  13       13.17       10.29      0.49 o 
  -1  -6  13       15.70       14.01      0.57 o 
   0  -6  13        0.04        0.65      0.47 o 
   1  -6  13       11.26        9.85      0.55 o 
   2  -6  13       28.23       28.01      1.71 o 
   3  -6  13        3.17        2.75      0.54 o 
   4  -6  13       10.69       10.11      0.73 o 
   5  -6  13        6.12        6.41      0.57 o 
  -5  -5  13        0.67        0.48      0.54 o 
  -4  -5  13        0.43        0.39      0.50 o 
  -3  -5  13        2.25        1.92      0.49 o 
  -2  -5  13       35.02       38.55      0.70 o 
  -1  -5  13        0.21        0.53      0.52 o 
   0  -5  13        1.13        1.96      0.51 o 
   1  -5  13        0.01        0.64      0.45 o 
   2  -5  13        1.05        2.09      0.53 o 
   3  -5  13        0.68        2.14      0.53 o 
   4  -5  13        2.00        1.80      0.54 o 
   5  -5  13       17.72       16.41      1.23 o 
  -6  -4  13        0.86        0.55      0.70 o 
  -5  -4  13        1.96        1.98      0.45 o 
  -4  -4  13        6.93        6.86      0.51 o 
  -3  -4  13        0.98        1.67      0.47 o 
  -2  -4  13        0.47        0.69      0.47 o 
  -1  -4  13        9.14       12.04      1.01 o 
   0  -4  13        3.47        3.68      0.41 o 
   1  -4  13        2.50        2.88      0.46 o 
   2  -4  13        1.24        1.72      0.64 o 
   3  -4  13       14.59       17.57      1.25 o 
   4  -4  13       16.80       20.06      1.51 o 
   5  -4  13       33.86       31.05      2.72 o 
  -6  -3  13        8.67        6.91      0.67 o 
  -5  -3  13        0.90        1.68      0.47 o 
  -4  -3  13       12.49       12.65      0.56 o 
  -3  -3  13      181.63      169.13      2.58 o 
  -2  -3  13       91.36       92.75      1.91 o 
  -1  -3  13       19.05       23.89      0.52 o 
   0  -3  13        6.46        8.88      0.59 o 
   1  -3  13        0.09        0.82      0.40 o 
   2  -3  13       26.61       25.79      0.62 o 
   3  -3  13        7.27        6.57      0.60 o 
   4  -3  13       31.19       36.36      1.00 o 
   5  -3  13       21.84       22.74      0.98 o 
  -7  -2  13       14.23       12.42      1.35 o 
  -6  -2  13        0.71        1.08      0.55 o 
  -5  -2  13       16.36       16.32      1.03 o 
  -4  -2  13       91.85      101.38      2.95 o 
  -3  -2  13        0.01        0.96      0.47 o 
  -2  -2  13      220.82      218.13      3.86 o 
  -1  -2  13       83.72       78.75      1.01 o 
   0  -2  13       39.08       40.19      0.55 o 
   1  -2  13       76.32       73.96      1.42 o 
   2  -2  13       12.31       13.79      0.63 o 
   3  -2  13        0.02        1.00      0.52 o 
   4  -2  13       24.54       26.16      2.04 o 
   5  -2  13        6.55        7.86      0.86 o 
  -8  -1  13        1.39        1.13      0.73 o 
  -7  -1  13        2.62        4.39      0.79 o 
  -6  -1  13        5.86        9.23      0.67 o 
  -5  -1  13        2.89        3.45      0.53 o 
  -4  -1  13       41.00       39.87      1.26 o 
  -3  -1  13       79.63       83.18      1.06 o 
  -2  -1  13       36.30       36.11      0.97 o 
  -1  -1  13      423.65      412.62      7.05 o 
   0  -1  13        0.38        1.70      0.56 o 
   1  -1  13        3.21        4.61      0.58 o 
   2  -1  13       38.16       36.48      0.68 o 
   3  -1  13       74.58       75.43      1.43 o 
   4  -1  13       15.27       14.41      1.09 o 
   5  -1  13       13.17       12.64      1.18 o 
  -8   0  13        1.27        0.86      0.62 o 
  -7   0  13        3.01        2.57      0.70 o 
  -6   0  13       25.03       28.88      1.15 o 
  -5   0  13        0.21        1.23      0.70 o 
  -4   0  13       14.43       18.37      1.04 o 
  -3   0  13       36.93       42.75      0.98 o 
  -2   0  13        2.44        3.00      0.55 o 
  -1   0  13       15.71       17.91      0.63 o 
   0   0  13       57.64       58.62      0.74 o 
   1   0  13        3.29        3.29      0.58 o 
   2   0  13        6.21        8.15      0.64 o 
   3   0  13       24.05       24.02      1.40 o 
   4   0  13        0.00        0.03      0.89 o 
  -8   1  13       16.53       17.73      1.98 o 
  -7   1  13        4.73        5.25      0.98 o 
  -6   1  13        5.61        6.54      0.76 o 
  -5   1  13       40.34       41.34      4.28 o 
  -4   1  13       50.32       53.06      4.81 o 
  -3   1  13       46.87       42.21      3.55 o 
  -2   1  13       49.56       44.52      0.76 o 
  -1   1  13        0.22        1.60      0.62 o 
   0   1  13        1.65        2.01      0.62 o 
   1   1  13        0.03        0.06      0.88 o 
   2   1  13        0.85        1.97      1.07 o 
   3   1  13        4.72        5.41      1.20 o 
   4   1  13        5.31        4.31      1.38 o 
  -9   2  13        0.49        0.73      0.71 o 
  -8   2  13        0.93        1.08      0.67 o 
  -7   2  13        5.71        5.93      0.70 o 
  -6   2  13        0.46        0.87      0.58 o 
  -5   2  13       19.77       19.01      2.61 o 
  -4   2  13      191.64      207.29     17.67 o 
  -3   2  13       12.31       12.73      0.68 o 
  -2   2  13       70.78       63.68      1.92 o 
  -1   2  13        0.06        0.45      0.97 o 
  -9   3  13        0.10        0.59      0.87 o 
  -8   3  13        0.13        1.20      0.79 o 
  -7   3  13       11.52       15.54      3.65 o 
  -6   3  13       14.79       17.59      0.91 o 
  -5   3  13        0.10       -0.08      0.73 o 
  -4   3  13       97.98      102.02      8.88 o 
  -3   3  13       53.13       54.96      0.97 o 
  -2   3  13        3.37        3.20      0.69 o 
  -1   3  13        5.67        5.70      1.02 o 
   0   3  13        0.04       -0.59      0.95 o 
   1   3  13        1.41        1.63      1.03 o 
   2   3  13       13.70       11.74      1.14 o 
  -9   4  13        0.16        0.39      0.70 o 
  -8   4  13        0.00        0.29      0.65 o 
  -7   4  13        0.47        0.82      0.64 o 
  -6   4  13       16.15       18.63      2.36 o 
  -5   4  13       11.43       15.48      3.11 o 
  -4   4  13        2.38        2.18      0.76 o 
  -3   4  13        6.99        7.02      0.81 o 
  -2   4  13        0.15        2.02      0.97 o 
  -1   4  13        0.55        1.76      1.06 o 
   0   4  13        1.25        1.84      1.04 o 
   1   4  13        0.13        1.00      1.11 o 
  -9   5  13        0.42        0.76      0.88 o 
  -8   5  13        3.54        4.07      1.19 o 
  -7   5  13        0.20        0.81      0.79 o 
  -6   5  13        2.50        3.63      0.65 o 
  -5   5  13       17.51       16.13      0.91 o 
  -4   5  13        4.40        5.38      0.81 o 
  -3   5  13        6.98        8.21      1.15 o 
  -2   5  13        6.49        6.43      1.13 o 
  -1   5  13        0.99        0.10      1.09 o 
   0   5  13        0.50        0.54      0.76 o 
  -8   6  13        1.97        3.07      0.88 o 
  -7   6  13        0.01        0.25      0.85 o 
  -6   6  13        1.68        2.69      0.82 o 
  -5   6  13        9.00       12.29      1.80 o 
  -4   6  13        3.20        3.38      1.11 o 
  -3   6  13        3.10        3.71      1.43 o 
  -2   6  13        6.62        7.17      1.21 o 
  -1   6  13        8.19        5.81      1.26 o 
  -7   7  13        0.15        0.46      0.88 o 
  -6   7  13        0.01        0.66      0.85 o 
  -5   7  13        1.61        1.12      0.92 o 
  -4   7  13        1.83        2.17      1.24 o 
  -3   7  13        0.35        1.01      1.23 o 
  -2  -7  14        8.26        5.71      0.73 o 
  -1  -7  14        5.99        5.25      0.55 o 
   0  -7  14        2.96        5.13      0.58 o 
   1  -7  14       10.82       12.07      0.73 o 
   2  -7  14        5.67        5.50      0.59 o 
   3  -7  14        0.02        0.47      0.59 o 
   4  -7  14        2.48        1.91      0.71 o 
  -3  -6  14        2.78        2.82      0.47 o 
  -2  -6  14        2.05        1.51      0.46 o 
  -1  -6  14        1.09        1.89      0.50 o 
   0  -6  14        5.52        4.12      0.46 o 
   1  -6  14        0.40        0.47      0.41 o 
   2  -6  14       14.35       16.84      1.00 o 
   3  -6  14        0.35        1.90      0.66 o 
   4  -6  14       10.14       10.06      1.11 o 
  -4  -5  14        5.86        6.01      0.53 o 
  -3  -5  14       12.64       12.86      0.80 o 
  -2  -5  14       15.90       14.15      0.53 o 
  -1  -5  14        6.31        6.81      0.54 o 
   0  -5  14       23.07       23.05      0.59 o 
   1  -5  14       11.66        9.66      0.71 o 
   2  -5  14       18.10       16.42      0.49 o 
   3  -5  14        8.79       10.49      1.30 o 
   4  -5  14       56.93       62.86      3.67 o 
   5  -5  14        1.69        1.51      0.61 o 
  -5  -4  14        1.44        1.40      0.57 o 
  -4  -4  14        0.89        0.76      0.48 o 
  -3  -4  14       37.85       39.83      1.77 o 
  -2  -4  14        0.66        1.55      0.43 o 
  -1  -4  14        0.41       -0.01      0.42 o 
   0  -4  14        0.16        0.62      0.52 o 
   1  -4  14       17.01       17.07      0.63 o 
   2  -4  14        5.94        5.63      0.54 o 
   3  -4  14        0.09       -0.09      0.48 o 
   4  -4  14       52.78       57.27      1.98 o 
   5  -4  14        1.08        1.12      0.54 o 
  -6  -3  14        1.85        2.16      0.64 o 
  -5  -3  14        0.18        0.67      0.64 o 
  -4  -3  14        4.34        5.03      0.49 o 
  -3  -3  14       19.27       20.54      0.59 o 
  -2  -3  14        1.37        1.86      0.44 o 
  -1  -3  14       12.67       11.30      0.61 o 
   0  -3  14       21.74       20.35      0.63 o 
   1  -3  14        2.04        1.74      0.63 o 
   2  -3  14        0.17        0.01      0.50 o 
   3  -3  14        6.69        6.79      1.01 o 
   4  -3  14       23.39       25.64      1.07 o 
   5  -3  14       22.49       22.46      1.64 o 
  -7  -2  14        0.02        0.55      0.55 o 
  -6  -2  14       13.04       12.78      0.75 o 
  -5  -2  14        4.33        4.26      0.51 o 
  -4  -2  14        1.96        2.14      0.54 o 
  -3  -2  14       17.93       18.10      0.51 o 
  -2  -2  14       37.82       37.95      0.67 o 
  -1  -2  14        0.88        2.31      0.78 o 
   0  -2  14        0.65        1.75      0.56 o 
   1  -2  14        0.13        0.51      0.57 o 
   2  -2  14       13.27       12.42      0.88 o 
   3  -2  14       47.58       54.22      3.43 o 
   4  -2  14        7.91        8.55      0.70 o 
  -7  -1  14        3.44        3.60      0.53 o 
  -6  -1  14       10.29       10.63      0.88 o 
  -5  -1  14       14.16       14.20      0.59 o 
  -4  -1  14      100.45      106.05      4.50 o 
  -3  -1  14       58.52       60.29      1.66 o 
  -2  -1  14        1.49        3.13      0.51 o 
  -1  -1  14       70.51       71.44      1.67 o 
   0  -1  14       29.17       26.16      0.62 o 
   1  -1  14       11.04       11.49      0.59 o 
   2  -1  14        5.51        4.68      0.55 o 
   3  -1  14       25.50       29.32      1.45 o 
   4  -1  14       18.05       16.28      0.75 o 
  -8   0  14        0.44        1.31      0.65 o 
  -7   0  14        0.04        0.19      0.54 o 
  -6   0  14       14.41       15.00      2.27 o 
  -5   0  14       38.41       45.31      4.04 o 
  -4   0  14       10.17       10.74      0.69 o 
  -3   0  14       35.24       34.50      0.61 o 
  -2   0  14        4.96        4.96      0.58 o 
  -1   0  14       21.31       24.04      0.84 o 
   0   0  14      102.66       97.22      1.96 o 
   1   0  14        0.60        0.84      0.55 o 
   2   0  14        5.87        4.60      0.59 o 
   3   0  14        1.73        2.42      0.71 o 
   4   0  14        7.53        8.64      0.69 o 
  -8   1  14        0.46        0.87      0.97 o 
  -7   1  14        0.30        0.91      0.65 o 
  -6   1  14        8.27        7.76      2.21 o 
  -5   1  14       81.76       82.05     10.49 o 
  -4   1  14        9.50       10.40      1.15 o 
  -3   1  14      100.34       92.14      0.97 o 
  -2   1  14        0.04        1.15      0.60 o 
  -1   1  14        4.06        4.25      0.67 o 
   0   1  14       97.51       98.23      2.41 o 
   1   1  14       80.98       84.50      4.55 o 
   2   1  14       11.53       11.46      1.34 o 
   3   1  14        0.63        0.51      1.57 o 
  -8   2  14       11.69        9.94      1.67 o 
  -7   2  14       23.02       26.14      5.86 o 
  -6   2  14        1.37        1.33      0.62 o 
  -5   2  14        7.71        5.72      1.29 o 
  -4   2  14        0.12        0.21      0.72 o 
  -3   2  14        3.16        3.23      0.68 o 
  -2   2  14       35.81       36.40      0.78 o 
  -1   2  14        1.03        1.11      0.69 o 
  -9   3  14        0.02       -0.40      1.27 o 
  -8   3  14        2.34        2.39      0.67 o 
  -7   3  14       23.02       26.43      5.77 o 
  -6   3  14       27.97       35.73      4.28 o 
  -5   3  14       16.15       17.40      2.95 o 
  -4   3  14       11.30       10.80      0.82 o 
  -3   3  14        3.81        3.79      0.60 o 
  -2   3  14        3.79        4.15      0.60 o 
  -1   3  14       15.96       12.43      0.83 o 
   0   3  14        2.89        2.41      1.02 o 
   1   3  14        0.56        1.37      0.74 o 
   2   3  14       13.87       10.80      0.91 o 
  -8   4  14        0.24        0.97      0.87 o 
  -7   4  14       17.52       19.33      2.28 o 
  -6   4  14       13.33       15.39      1.64 o 
  -5   4  14       23.41       26.33      3.48 o 
  -4   4  14        0.21        0.44      0.79 o 
  -3   4  14        1.12        1.35      0.66 o 
  -2   4  14       10.80        9.51      1.45 o 
  -1   4  14        6.07        7.79      1.13 o 
   0   4  14       29.11       29.19      1.33 o 
   1   4  14        0.97        1.48      0.85 o 
  -8   5  14        0.14        0.82      0.72 o 
  -7   5  14       24.12       24.03      2.42 o 
  -6   5  14       14.66       14.63      1.41 o 
  -5   5  14        4.21        5.51      0.86 o 
  -4   5  14        4.58        5.28      0.87 o 
  -3   5  14        3.27        2.88      1.11 o 
  -2   5  14        0.39        1.24      1.10 o 
  -1   5  14        0.04        0.80      1.11 o 
   0   5  14        0.04        0.43      1.15 o 
  -8   6  14        0.44        0.86      0.91 o 
  -7   6  14        1.04        0.96      0.91 o 
  -6   6  14       14.60       14.19      2.12 o 
  -5   6  14        4.68        4.99      1.07 o 
  -4   6  14        1.04        1.65      1.44 o 
  -3   6  14        2.10        2.35      1.20 o 
  -2   6  14        1.96        3.74      1.23 o 
  -6   7  14        0.42        0.43      0.91 o 
  -5   7  14        6.86        6.01      1.19 o 
  -4   7  14        2.67        2.28      1.53 o 
  -1  -7  15        2.24        2.64      0.83 o 
   0  -7  15        0.28        0.77      0.50 o 
   1  -7  15        0.80        1.46      0.48 o 
   2  -7  15        0.19        0.38      0.61 o 
  -2  -6  15        4.56        4.30      0.60 o 
  -1  -6  15        0.60        1.17      0.57 o 
   0  -6  15        1.36        2.49      0.58 o 
   1  -6  15       24.50       24.14      0.65 o 
   2  -6  15        0.56        1.50      0.52 o 
   3  -6  15        6.73        7.08      0.69 o 
   4  -6  15        0.68        2.00      1.20 o 
  -4  -5  15        0.77        1.02      0.48 o 
  -3  -5  15        3.97        4.11      0.52 o 
  -2  -5  15        7.15        6.19      0.47 o 
  -1  -5  15        1.73        2.72      0.45 o 
   0  -5  15        0.14        0.67      0.54 o 
   1  -5  15       45.38       42.86      1.26 o 
   2  -5  15        0.32       -0.32      0.63 o 
   3  -5  15        9.93       11.79      0.79 o 
   4  -5  15        0.54        0.48      0.69 o 
  -5  -4  15        3.74        3.61      0.61 o 
  -4  -4  15        7.57        8.19      0.59 o 
  -3  -4  15        1.40        1.13      0.49 o 
  -2  -4  15        1.53        0.73      0.41 o 
  -1  -4  15        0.03       -0.06      0.46 o 
   0  -4  15        0.32        1.25      0.53 o 
   1  -4  15       13.57       16.70      0.72 o 
   2  -4  15        8.43        8.67      0.58 o 
   3  -4  15       15.75       14.51      0.51 o 
   4  -4  15        0.62        0.03      0.53 o 
  -6  -3  15        0.26        0.46      0.71 o 
  -5  -3  15        0.95        2.52      0.51 o 
  -4  -3  15       39.47       37.66      0.98 o 
  -3  -3  15        0.19        0.76      0.52 o 
  -2  -3  15        3.57        2.66      0.37 o 
  -1  -3  15       11.13       11.68      0.64 o 
   0  -3  15       35.67       37.18      0.79 o 
   1  -3  15       66.35       64.74      1.18 o 
   2  -3  15       12.87       13.53      0.59 o 
   3  -3  15       19.37       20.53      0.65 o 
   4  -3  15        4.69        5.14      0.60 o 
  -6  -2  15        4.41        4.01      0.64 o 
  -5  -2  15        0.90        1.50      0.48 o 
  -4  -2  15       59.27       62.15      0.89 o 
  -3  -2  15        9.69        8.79      0.56 o 
  -2  -2  15        0.77        1.43      0.49 o 
  -1  -2  15       14.72       14.90      0.50 o 
   0  -2  15       11.38       11.18      0.64 o 
   1  -2  15       41.92       45.06      1.15 o 
   2  -2  15       15.92       17.31      0.97 o 
   3  -2  15        2.21        2.39      0.57 o 
   4  -2  15        3.30        4.16      0.86 o 
  -7  -1  15        0.02        0.37      0.64 o 
  -6  -1  15        7.41        7.68      0.63 o 
  -5  -1  15        9.66        9.81      1.13 o 
  -4  -1  15       15.84       16.30      0.87 o 
  -3  -1  15       32.13       31.46      1.07 o 
  -2  -1  15        0.01        0.32      0.49 o 
  -1  -1  15       33.33       29.31      0.79 o 
   0  -1  15       60.02       60.22      2.05 o 
   1  -1  15        8.08        6.85      0.64 o 
   2  -1  15       19.52       23.85      1.01 o 
   3  -1  15        5.43        6.17      0.71 o 
   4  -1  15        3.42        3.43      0.70 o 
  -7   0  15        1.84        2.61      0.70 o 
  -6   0  15        0.33        1.38      0.96 o 
  -5   0  15       12.52       13.41      1.31 o 
  -4   0  15      126.92      110.58      1.19 o 
  -3   0  15        5.52        5.37      0.54 o 
  -2   0  15        0.19        1.34      0.57 o 
  -1   0  15       10.61       10.51      0.64 o 
   0   0  15       28.74       26.75      0.72 o 
   1   0  15        3.92        3.55      0.67 o 
   2   0  15        0.06        0.37      0.64 o 
   3   0  15       11.31       11.83      0.79 o 
  -8   1  15        8.45        6.67      0.92 o 
  -7   1  15        0.59        0.70      0.67 o 
  -6   1  15        1.85        3.82      1.37 o 
  -5   1  15        8.12       11.48      1.78 o 
  -4   1  15       59.45       61.37      4.33 o 
  -3   1  15       15.72       16.08      0.71 o 
  -2   1  15       11.24       13.96      0.65 o 
  -1   1  15       46.78       47.77      1.34 o 
   0   1  15        1.67        2.45      0.69 o 
   1   1  15        6.75        5.61      0.79 o 
   2   1  15        3.84        3.22      0.70 o 
  -8   2  15       12.94       10.25      2.04 o 
  -7   2  15        0.51        1.33      0.69 o 
  -6   2  15        0.16        0.83      1.10 o 
  -5   2  15        4.84        4.32      0.76 o 
  -4   2  15        0.30        0.67      0.60 o 
  -3   2  15       11.30       10.49      0.68 o 
  -2   2  15       34.59       36.31      0.83 o 
  -1   2  15       54.39       56.74      1.96 o 
  -8   3  15        8.39        7.14      2.04 o 
  -7   3  15       11.47        9.99      3.47 o 
  -6   3  15        0.00        0.58      0.78 o 
  -5   3  15        6.74        7.88      0.84 o 
  -4   3  15        0.00        0.56      0.86 o 
  -3   3  15        4.64        4.47      0.66 o 
  -2   3  15        1.70        2.14      0.67 o 
  -1   3  15       71.61       65.38      1.53 o 
   0   3  15       12.55       12.62      1.17 o 
   1   3  15       10.08       10.12      1.21 o 
  -8   4  15        9.39        8.85      1.93 o 
  -7   4  15        6.79        5.42      1.20 o 
  -6   4  15        4.63        5.02      0.84 o 
  -5   4  15        0.02        1.11      0.86 o 
  -4   4  15        0.01        0.41      1.08 o 
  -3   4  15        2.79        3.05      0.76 o 
  -2   4  15        0.59        0.98      1.09 o 
  -1   4  15        0.75        0.57      1.11 o 
   0   4  15        0.15        0.43      0.84 o 
  -8   5  15        3.46        3.22      1.27 o 
  -7   5  15        3.85        4.67      1.34 o 
  -6   5  15        8.41        8.59      2.62 o 
  -5   5  15        0.01        0.09      1.03 o 
  -4   5  15        0.36        0.77      0.86 o 
  -3   5  15        0.01       -0.07      1.16 o 
  -2   5  15        8.02        7.61      1.24 o 
  -1   5  15        3.53        3.58      1.24 o 
  -7   6  15        0.16        0.53      1.26 o 
  -6   6  15        8.43        7.34      1.61 o 
  -5   6  15        3.95        3.13      1.22 o 
  -4   6  15        0.46        0.20      1.47 o 
  -3   6  15        1.76        1.18      1.24 o 
  -2  -6  16        0.15        0.17      0.53 o 
  -1  -6  16        0.10       -0.03      0.49 o 
   0  -6  16        1.34        2.39      0.43 o 
   1  -6  16        0.54        1.10      0.68 o 
   2  -6  16        0.60        1.99      0.69 o 
  -3  -5  16        4.15        2.88      0.55 o 
  -2  -5  16        4.97        4.82      0.48 o 
  -1  -5  16        0.04        0.47      0.47 o 
   0  -5  16        8.64       10.29      0.69 o 
   1  -5  16        0.51        2.47      0.57 o 
   2  -5  16        1.40        1.93      0.66 o 
   3  -5  16        0.02        0.73      0.60 o 
  -4  -4  16        0.86        0.91      0.53 o 
  -3  -4  16       21.07       20.26      0.69 o 
  -2  -4  16        0.09        0.37      0.48 o 
  -1  -4  16        1.06        0.83      0.54 o 
   0  -4  16       44.04       45.29      2.55 o 
   1  -4  16       33.04       32.20      0.86 o 
   2  -4  16        0.16        0.58      0.52 o 
   3  -4  16        0.05        0.02      0.59 o 
  -5  -3  16        0.89        0.73      0.60 o 
  -4  -3  16        0.61        0.71      0.47 o 
  -3  -3  16        4.54        4.44      0.46 o 
  -2  -3  16        0.04        0.35      0.61 o 
  -1  -3  16        3.06        2.31      0.53 o 
   0  -3  16       14.10       15.46      1.03 o 
   1  -3  16       61.33       67.36      2.96 o 
   2  -3  16        0.14        0.67      0.56 o 
   3  -3  16        1.86        3.54      0.71 o 
  -6  -2  16        2.24        1.80      0.76 o 
  -5  -2  16        4.79        6.32      0.70 o 
  -4  -2  16        0.01        0.70      0.50 o 
  -3  -2  16        2.96        2.13      0.61 o 
  -2  -2  16        1.65        1.74      0.52 o 
  -1  -2  16        2.44        1.89      0.52 o 
   0  -2  16       11.26       12.43      0.66 o 
   1  -2  16       54.79       56.67      1.86 o 
   2  -2  16       37.60       42.25      0.80 o 
   3  -2  16        0.59        0.92      0.68 o 
  -7  -1  16        3.26        3.80      1.27 o 
  -6  -1  16        0.31        1.10      0.67 o 
  -5  -1  16       24.09       20.96      2.48 o 
  -4  -1  16       35.68       30.67      0.71 o 
  -3  -1  16       15.14       15.01      0.67 o 
  -2  -1  16        2.34        3.80      0.61 o 
  -1  -1  16        1.62        2.26      0.52 o 
   0  -1  16       36.36       37.30      1.21 o 
   1  -1  16        3.30        3.22      0.69 o 
   2  -1  16       38.03       44.12      1.48 o 
   3  -1  16        0.29        0.76      0.60 o 
  -7   0  16        7.19        8.18      0.75 o 
  -6   0  16        1.25        2.71      0.82 o 
  -5   0  16       15.38       14.82      2.26 o 
  -4   0  16       21.93       21.18      0.74 o 
  -3   0  16       29.21       31.18      1.15 o 
  -2   0  16        6.16        5.51      0.63 o 
  -1   0  16        2.20        2.32      0.61 o 
   0   0  16       21.63       21.62      0.75 o 
   1   0  16        2.08        1.49      0.69 o 
   2   0  16       15.70       14.36      0.72 o 
  -7   1  16       23.89       21.97      2.97 o 
  -6   1  16        0.76        1.63      0.69 o 
  -5   1  16        0.55        0.27      0.79 o 
  -4   1  16        2.97        2.06      0.50 o 
  -3   1  16       28.91       28.50      0.77 o 
  -2   1  16       22.68       22.36      0.96 o 
  -1   1  16        8.26        6.22      0.65 o 
   0   1  16        0.08        0.37      0.72 o 
   1   1  16        0.03        0.74      0.81 o 
   2   1  16        2.84        4.73      1.22 o 
  -7   2  16        8.53        9.83      2.12 o 
  -6   2  16       25.78       22.24      3.58 o 
  -5   2  16       22.39       31.53      4.33 o 
  -4   2  16        7.12       10.43      0.81 o 
  -3   2  16       20.04       19.57      0.66 o 
  -2   2  16        9.41       10.27      0.77 o 
  -1   2  16        3.32        3.33      0.81 o 
   0   2  16        9.38        9.23      0.86 o 
  -7   3  16        0.47        1.51      0.72 o 
  -6   3  16        0.42        0.40      0.82 o 
  -5   3  16       15.53       14.64      2.50 o 
  -4   3  16        8.74       10.67      0.85 o 
  -3   3  16       18.77       20.45      0.74 o 
  -2   3  16       12.51       10.99      0.77 o 
  -1   3  16        0.17        0.88      0.80 o 
   0   3  16        0.14        0.10      1.11 o 
  -7   4  16        0.66        0.68      0.87 o 
  -6   4  16        3.83        3.46      0.87 o 
  -5   4  16        0.02        0.77      0.85 o 
  -4   4  16       10.62        9.09      0.98 o 
  -3   4  16       13.67       13.40      1.01 o 
  -2   4  16        7.47        7.74      0.86 o 
  -1   4  16        3.82        3.08      1.31 o 
  -7   5  16        0.00       -0.33      0.89 o 
  -6   5  16        0.15        0.65      0.89 o 
  -5   5  16        0.97        0.97      1.22 o 
  -4   5  16        0.47        0.57      0.97 o 
  -3   5  16        2.36        2.60      0.97 o 
  -2  -5  17        6.33        6.15      0.53 o 
  -1  -5  17        2.86        3.46      0.71 o 
   0  -5  17       13.68       13.01      0.52 o 
   1  -5  17        4.32        3.60      0.62 o 
   2  -5  17        6.94        8.06      0.75 o 
  -4  -4  17        2.41        1.69      0.85 o 
  -3  -4  17        0.01        0.33      0.52 o 
  -2  -4  17        6.49        5.72      0.68 o 
  -1  -4  17        1.21        2.42      0.51 o 
   0  -4  17       11.83       15.39      0.72 o 
   1  -4  17        1.59        3.41      0.71 o 
   2  -4  17        2.49        2.16      0.62 o 
  -5  -3  17        5.23        4.92      0.64 o 
  -4  -3  17        2.04        2.11      0.60 o 
  -3  -3  17        3.86        3.74      0.57 o 
  -2  -3  17        7.44        9.42      0.67 o 
  -1  -3  17        2.87        3.25      0.65 o 
   0  -3  17       12.80       12.42      0.56 o 
   1  -3  17       10.96       11.73      0.71 o 
   2  -3  17       10.85       13.01      1.32 o 
  -5  -2  17        0.33        1.02      0.59 o 
  -4  -2  17        2.32        1.43      0.65 o 
  -3  -2  17       10.18       11.52      0.68 o 
  -2  -2  17       22.08       22.03      0.71 o 
  -1  -2  17        8.32        8.50      0.66 o 
   0  -2  17       16.29       17.69      0.69 o 
   1  -2  17       21.18       25.20      0.69 o 
   2  -2  17        4.26        4.38      0.70 o 
  -6  -1  17        2.69        2.73      1.48 o 
  -5  -1  17        0.78        0.76      0.58 o 
  -4  -1  17        6.79        7.27      0.54 o 
  -3  -1  17        0.00        0.48      0.51 o 
  -2  -1  17       31.11       32.85      1.44 o 
  -1  -1  17        7.34        7.50      0.57 o 
   0  -1  17        0.08        0.54      0.64 o 
   1  -1  17       42.43       46.41      0.85 o 
   2  -1  17        4.24        2.59      0.73 o 
  -6   0  17        0.11        0.92      0.69 o 
  -5   0  17        1.48        1.82      1.11 o 
  -4   0  17        1.18        1.10      0.68 o 
  -3   0  17       11.52        9.98      0.69 o 
  -2   0  17        8.81       10.38      0.67 o 
  -1   0  17       40.80       43.27      1.91 o 
   0   0  17        0.80        1.37      0.65 o 
   1   0  17       22.73       26.70      2.00 o 
  -7   1  17        2.92        1.15      0.73 o 
  -6   1  17        9.55        8.95      1.00 o 
  -5   1  17       26.09       21.93      1.06 o 
  -4   1  17       18.75       18.08      0.98 o 
  -3   1  17        2.47        2.31      0.68 o 
  -2   1  17        1.68        1.76      0.65 o 
  -1   1  17        6.57        7.53      0.68 o 
   0   1  17        2.14        2.59      0.76 o 
   1   1  17       13.38       11.56      1.19 o 
  -7   2  17        2.13        1.48      0.73 o 
  -6   2  17        1.96        2.71      0.86 o 
  -5   2  17        5.22        5.21      1.29 o 
  -4   2  17       19.25       20.34      0.91 o 
  -3   2  17        6.94        5.76      0.66 o 
  -2   2  17        0.09        0.44      0.65 o 
  -1   2  17        0.61        0.68      0.88 o 
   0   2  17        1.64        1.48      1.23 o 
  -7   3  17        0.37        0.86      0.90 o 
  -6   3  17        0.35        0.89      0.87 o 
  -5   3  17        4.80        4.21      1.22 o 
  -4   3  17       28.68       30.30      3.01 o 
  -3   3  17        3.59        3.78      0.69 o 
  -2   3  17        0.33        0.40      0.81 o 
  -1   3  17        3.67        2.72      0.85 o 
  -6   4  17        7.89        9.15      1.56 o 
  -5   4  17        0.30        0.54      1.23 o 
  -4   4  17       10.72       10.40      1.15 o 
  -3   4  17        7.90        8.70      1.10 o 
  -2   4  17        0.07        0.29      0.98 o 
  -2  -4  18        0.01       -0.28      0.78 o 
  -1  -4  18        1.07        1.22      0.69 o 
   0  -4  18        0.03        0.97      0.60 o 
   1  -4  18        0.86        1.01      0.50 o 
  -4  -3  18        0.96        0.86      0.61 o 
  -3  -3  18       27.89       27.16      0.73 o 
  -2  -3  18       10.13       11.23      0.72 o 
  -1  -3  18        0.00        0.42      0.66 o 
   0  -3  18        0.00        0.50      0.68 o 
   1  -3  18        2.92        3.52      0.71 o 
  -4  -2  18        0.02        0.72      0.68 o 
  -3  -2  18       20.32       18.95      0.75 o 
  -2  -2  18       21.11       20.96      0.76 o 
  -1  -2  18        1.23        1.35      0.59 o 
   0  -2  18        0.26        1.41      0.67 o 
   1  -2  18        9.04        8.67      0.97 o 
  -5  -1  18        2.45        2.10      0.61 o 
  -4  -1  18        0.15        0.33      0.60 o 
  -3  -1  18       14.47       16.00      0.78 o 
  -2  -1  18       45.23       41.50      1.44 o 
  -1  -1  18        7.83        8.33      0.89 o 
   0  -1  18        3.87        4.65      0.61 o 
   1  -1  18       27.23       26.66      0.84 o 
  -6   0  18        0.49        0.89      0.75 o 
  -5   0  18        0.74        1.84      0.84 o 
  -4   0  18        0.12        0.15      0.59 o 
  -3   0  18        7.60        8.37      0.73 o 
  -2   0  18       13.82       14.77      0.77 o 
  -1   0  18       12.05       13.47      0.79 o 
   0   0  18        6.26        6.09      0.66 o 
  -6   1  18        0.07        0.48      0.71 o 
  -5   1  18        2.67        1.68      0.87 o 
  -4   1  18        0.68        0.89      0.64 o 
  -3   1  18        7.78        8.20      0.72 o 
  -2   1  18        1.81        2.85      0.77 o 
  -1   1  18        2.16        2.59      0.81 o 
   0   1  18       14.51       13.60      0.92 o 
  -6   2  18        1.74        1.02      0.72 o 
  -5   2  18        1.38        0.73      0.98 o 
  -4   2  18        2.40        1.68      0.87 o 
  -3   2  18        5.51        5.67      0.71 o 
  -2   2  18        8.11        9.19      0.84 o 
  -1   2  18        0.02        0.68      1.24 o 
  -5   3  18        3.54        3.09      0.92 o 
  -4   3  18        7.51        8.49      1.04 o 
  -3   3  18        0.04        0.22      0.74 o 
  -1  -3  19        4.65        3.22      0.74 o 
  -3  -2  19        7.95        6.98      0.91 o 
  -2  -2  19        3.41        3.98      0.71 o 
  -1  -2  19        1.98        1.16      0.70 o 
  -4  -1  19        1.06        1.78      0.65 o 
  -3  -1  19       13.20       12.84      0.75 o 
  -2  -1  19        2.15        2.19      0.72 o 
  -1  -1  19        0.00        0.70      0.60 o 
  -4   0  19        3.29        2.43      0.74 o 
  -3   0  19        7.53        6.48      0.78 o 
  -2   0  19        9.54       10.85      0.76 o 
  -1   0  19        0.04        0.09      0.72 o 
  -4   1  19        4.57        4.08      0.81 o 
  -3   1  19        9.98        9.61      0.80 o 
  -2   1  19       22.32       20.83      1.46 o 
                                                 
